# Supplementary material for: Noncoding and coding mechanisms of aging-related heart failure with preserved ejection fraction associated with thyroid dysfunction
Source: Dis Model Mech. 2025 Nov 25;18(11):dmm052207. doi: 10.1242/dmm.052207 (PMC12690541; doi:10.1242/dmm.052207)
Supplement: Table S2. mRNA Differential Expression Analysis [file dmm-18-052207-TableS2.xlsx]

## Sheet: UP_ZL vs WKY
ProbeName	P-value	FDR	Fold Change	Regulation	Type	Seqname	Transcript type	Gene Symbol	Source	RNAlength	Chromosome	strand	Transcription start site	Transcription end site	EntrezID	Unigene	Description	GO accession	Sequence	group-ZSF1 lean control_group (raw)	group-Wild_type_CONTROL_group (raw)	group-ZSF1 Lean Control_group (normalized)	group-Wild_type_CONTROL_group (normalized)	[Sample_1, ZSF1 Lean Control_group](raw)	[Sample_2, ZSF1 Lean Control_group](raw)	[Sample_7, ZSF1 Lean Control_group](raw)	[Sample_8, ZSF1 Lean Control_group](raw)	[Sample_15, Wild_type_CONTROL_group](raw)	[Sample_16, Wild_type_CONTROL_group](raw)	[Sample_5, Wild_type_CONTROL_group](raw)	[Sample_6, Wild_type_CONTROL_group](raw)	[Sample_1, ZSF1 Lean Control_group](normalized)	[Sample_2, ZSF1 Lean Control_group](normalized)	[Sample_7, ZSF1 Lean Control_group](normalized)	[Sample_8, ZSF1 Lean Control_group](normalized)	[Sample_15, Wild_type_CONTROL_group](normalized)	[Sample_16, Wild_type_CONTROL_group](normalized)	[Sample_5, Wild_type_CONTROL_group](normalized)	[Sample_6, Wild_type_CONTROL_group](normalized)
COLOR KEY	Common b/w WKY vs ZL AND WKY v/s ZO Comparisons (fold change in same direction)
ASRNV20023486	3.569e-08	0.000422766	6.70665	up	protein_coding	NM_024161	protein_coding	Dnajc5	RefSeq	937	chr3	+	180723886	180754185	79130	Rn.100120	DnaJ heat shock protein family (Hsp40) member C5	GO:0001948|GO:0005739|GO:0005739|GO:0005765|GO:0005765|GO:0005886|GO:0005886|GO:0007268|GO:0008021|GO:0008021|GO:0016020|GO:0042470|GO:0043008|GO:0043195|GO:0043524|GO:0043524|GO:0070062|GO:0070062	GGGCAGTGAAGGCTCCGAGGCTTGTTCACATTCGGGGAAGCAGAAAATTGCCTCATAGTT	683.747	88.7722	9.35519	6.6096	533.877	588.24	789.39	823.482	126.068	141.344	40.5278	47.1494	9.22381	9.42947	9.48692	9.28056	6.61549	6.61613	6.4859	6.72086
ASRNV20002466	3.21679e-05	0.0330432	6.36132	up	protein_coding	ENSRNOT00000031124	protein_coding	LOC365692	Ensembl	474	chr2	-	76523612	76524101	365692		similar to ribosomal protein S9		ATGTCACATCAGGATCCACAAGCAGGTGGTGAATGTCTCATCCTTCATTGTTCATCAGGA	2726.31	335.24	11.2698	8.6005	2718.6	2760.83	2188.91	3236.91	232.954	336.588	382.219	389.2	10.9676	11.1723	11.3048	11.6346	8.08062	8.52019	8.85354	8.94763
ASRNV20022863	0.000149292	0.0424556	4.82419	up	protein_coding	NM_020096	protein_coding	Ifit1	RefSeq	2174	chr1	+	260165588	260167655	56824	Rn.48677	interferon-induced protein with tetratricopeptide repeats 1	GO:0003723|GO:0005737|GO:0005737|GO:0009615|GO:0035457|GO:0035457|GO:0035458|GO:0035458|GO:0050688|GO:0051607|GO:0071357|GO:0071360	CCTGCATTTTGAATGCAGCTTACCTTTGTGAAGTTAATATACTCACAACTAAGTGTTCTA	42.5454	5	5.04207	2.77179	48.1118	31.4775	39.3273	51.2649	5	5	5	5	5.5286	5.17775	4.62136	4.84058	3.09175	3.07693	2.4349	2.48357
ASRNV20006598	4.84369e-05	0.0339527	4.20186	up	protein_coding	ENSRNOT00000071049	protein_coding	Ooep	Ensembl	501	chr8	-	85272556	85273561	301100		oocyte expressed protein	GO:0001701|GO:0003723|GO:0005938|GO:0006468|GO:0007566|GO:0009566|GO:0009880|GO:0035088|GO:0043234|GO:0043623|GO:0045177	CAAGCGTCAAAGGGCAACCCGCCTCTGCTGGAGGGAAGAGAAGCACGGATGGATTCTTAA	191.624	33.2525	7.20984	5.13881	273.08	196.408	141.716	155.293	45.0105	37.2563	29.2291	21.5139	7.35279	7.09768	7.22402	7.16487	5.66122	5.15906	4.98509	4.74988
ASRNV20020417	0.000113444	0.0414846	3.98329	up	protein_coding	NM_001191843	protein_coding	Atp6ap1l	RefSeq	1153	chr2	-	19657627	19685175	361875	Rn.73792	ATPase H+ transporting accessory protein 1 like	GO:0015991|GO:0016021|GO:0033180|GO:0046933|GO:0046961	GCCAAATCATCTCCAAAAGACATTTTTCTCTTTTGTGATGTCTGACTTGTGAATTGTTTG	190.858	21.1875	6.51708	4.52312	397.478	243.139	51.544	71.2723	6.29401	10.464	29.376	38.6161	7.01099	6.61587	6.05048	6.391	4.46352	4.69412	4.26924	4.66559
ASRNV20019251	0.000156785	0.0424556	3.76643	up	protein_coding	NM_001134740	protein_coding	Tdrd5	RefSeq	3303	chr13	-	78797042	78845281	289129	Rn.108460	tudor domain containing 5	GO:0007286|GO:0007286|GO:0007286|GO:0030719|GO:0030719|GO:0030719|GO:0033391|GO:0033391|GO:0033391|GO:0043046|GO:0043046|GO:0043046|GO:0071546|GO:0071546|GO:0071546	GGAGTTTGTGTAGATGTTTCTGTGAGTGTTGTTCTTGTACATATCATGACTGATAAATGA	88.5786	21.0459	6.2152	4.302	82.8171	60.2764	96.92	114.301	35.2023	33.2384	9.34039	6.40259	6.68054	6.43602	5.83681	5.90743	4.54497	4.2533	4.3489	4.06083
ASRNV20004302	8.73983e-05	0.0410725	3.48768	up	protein_coding	ENSRNOT00000046211	protein_coding	AABR06041914.1	Ensembl	1053	chr6	-	24625371	24626480					AGTACAATCAGATCTGTAGAATTGAGGAAGAGCTAGGCAGCAAAGCCAAGTTTGCTGGCA	407.346	90.591	7.8237	6.02143	695.963	627.841	155.816	149.763	28.0693	45.2897	144.485	144.52	7.82607	7.83552	7.95903	7.67418	5.48716	6.06673	6.22944	6.3024
ASRNV20023776	3.82025e-05	0.0330432	3.23196	up	protein_coding	NM_031327	protein_coding	Cyr61	RefSeq	1987	chr2	-	270055953	270058912	83476	Rn.22129	cysteine-rich, angiogenic inducer, 61	GO:0001558|GO:0001649|GO:0001649|GO:0001934|GO:0002041|GO:0002041|GO:0003181|GO:0003181|GO:0003278|GO:0003278|GO:0003281|GO:0003281|GO:0005178|GO:0005178|GO:0005178|GO:0005520|GO:0005576|GO:0005578|GO:0006935|GO:0007155|GO:0007155|GO:0007165|GO:0007267|GO:0008201|GO:0010518|GO:0010518|GO:0010811|GO:0010811|GO:0016337|GO:0030198|GO:0030198|GO:0030335|GO:0030335|GO:0030335|GO:0030513|GO:0030513|GO:…	AATGTAGCTTTCGGGGAGGGATGGGGAAATGTAATACTGGAATAATTTGTAAATGATTTT	12699.2	3195.74	13.3009	11.6085	21094.3	14369.2	5247.53	10085.6	1312.79	1459.95	4847.34	5162.87	13.5199	13.1683	12.948	13.5674	11.6778	11.4852	11.55	11.721
ASRNV20019814	4.5262e-09	0.00010723	3.12598	up	protein_coding	NM_001169146	protein_coding	Rps16	RefSeq	819	chr1	-	86620607	86623553	140655	Rn.29791	ribosomal protein S16	GO:0000462|GO:0003674|GO:0003723|GO:0003723|GO:0003735|GO:0005925|GO:0005925|GO:0006364|GO:0006412|GO:0015935|GO:0015935|GO:0016020|GO:0016020|GO:0022627|GO:0022627|GO:0042274|GO:0044822|GO:0044822|GO:0070062|GO:0070062|GO:0097421	TTGGTTAGACAATGCAAGAGATACCTTTAATAAGTGGCTGTGGGGACTGGAGTGATGGCT	360.538	81.9461	7.9555	6.31119	526.322	513.978	184.41	217.441	58.0547	63.5141	106.814	99.4017	7.94918	8.0399	7.88793	7.94498	6.32553	6.27976	6.31576	6.3237
ASRNV20002812	0.00016573	0.0436256	3.02618	up	protein_coding	ENSRNOT00000034281	protein_coding	AABR06077850.1	Ensembl	1215	chr14	+	18696478	18697744					TAGAGTGGAGGAAGAGCTGGGCAGTAAAGCCAAGTTTGCTGGCAGCTCCTTCAGGGACTC	402.956	108.023	7.90685	6.30935	681.641	581.755	161.794	186.632	32.9066	59.5632	166.449	173.173	7.78841	7.73805	8.03396	8.06697	5.80021	6.54666	6.38329	6.50725
ASRNV20002413	2.73019e-05	0.0323405	2.85193	up	protein_coding	ENSRNOT00000030609	protein_coding	Ooep	Ensembl	450	chr8	-	85272541	85273552	301100		oocyte expressed protein	GO:0001701|GO:0003723|GO:0005938|GO:0006468|GO:0007566|GO:0009566|GO:0009880|GO:0035088|GO:0043234|GO:0043623|GO:0045177	AACAAGTTGAAGAGTTTTTAAAACAACATGCGTCCTCAATCATAACCCAAGCGTCAAAGG	2686.49	626.388	10.5671	9.05521	416.05	325.907	4357.36	5646.64	958.975	1378.49	107.378	60.7107	10.608	10.4618	10.5512	10.6477	9.01507	9.23835	9.25404	8.71338
ASRNV20006247	8.0371e-06	0.0198402	2.78199	up	protein_coding	ENSRNOT00000066912	protein_coding	AABR06026770.1	Ensembl	1263	chr3	-	148263284	148264569					AGATCCTTAGCATCGAGGAGGAGCTAGGCAGCAAAGCCAGGTTTGCTGGCAGGTCCTTCA	1023.22	272.413	9.50781	8.03169	1602.34	1422.93	513.334	554.257	139.425	197.775	360.824	391.627	9.53397	9.55224	9.52602	9.419	7.75265	8.18	8.01719	8.17692
ASRNV20013830	1.69011e-06	0.00800808	2.66165	up	protein_coding	NM_001037794	protein_coding	Cct8l1	RefSeq	1967	chr4	-	6066928	6068863	499967	Rn.125814	chaperonin containing TCP1, subunit 8 (theta)-like 1	GO:0005524|GO:0005737|GO:0006457|GO:0051082	GAAAGTACGAATAGTGACACACTAAATAAAGAATGGTCAGGATTGCAAAGTGACCTCCAA	116.884	30.0543	6.33583	4.92351	166.426	146.214	65.5231	89.3723	19.5634	18.8794	40.186	41.5884	6.34513	6.31487	6.20148	6.48186	4.89773	4.81566	4.91967	5.061
ASRNV20024882	4.55582e-05	0.0338255	2.56964	up	protein_coding	NM_057125	protein_coding	Pex6	RefSeq	3169	chr9	-	15475357	15487515	117265	Rn.10675	peroxisomal biogenesis factor 6	GO:0005524|GO:0005524|GO:0005737|GO:0005777|GO:0005778|GO:0005829|GO:0005829|GO:0006625|GO:0007031|GO:0007031|GO:0008022|GO:0008022|GO:0016561|GO:0016561|GO:0016887|GO:0032403|GO:0032403|GO:0042623|GO:0042623|GO:0050821|GO:0050821	CAGCCTGGAATGGGCATTGAGGCCCCAGTTCTCAGACAGAAAATAAAGTCTATACTGCCC	707.351	207.131	8.63903	7.27746	1266.94	1027.05	207.541	327.882	83.249	85.7523	350.535	308.986	8.57815	8.49561	8.46883	9.01353	7.34252	7.2104	7.31245	7.24449
ASRNV20024349	0.00010423	0.0410725	2.55937	up	protein_coding	NM_053433	protein_coding	Fmo3	RefSeq	1916	chr13	-	85732370	85750452	84493	Rn.163228	flavin containing monooxygenase 3	GO:0004497|GO:0004499|GO:0004499|GO:0005789|GO:0016021|GO:0016597|GO:0017144|GO:0034899|GO:0043231|GO:0050660|GO:0050661|GO:0050661|GO:0055114	AGATTCCCTCTAGAATGTCTGCGAGTCACCGACAATAACCAGACAAGAACTTTGCTATTT	349.337	93.5026	8.04027	6.68448	459.361	466.975	215.356	255.657	92.1591	103.013	105.078	73.7598	8.14206	8.26878	7.84109	7.90914	6.85544	6.84914	6.65676	6.37658
ASRNV20003688	2.83755e-06	0.00960349	2.53088	up	protein_coding	ENSRNOT00000041388	protein_coding	AABR06025718.1	Ensembl	1227	chr3	-	115396082	115397352					AAGCTGGACAGCAAAGCCAAGTTTACTGGCAGGTCCTTCAGCAAACTGCTGGCCAAGTAA	243.663	74.1174	7.39456	6.05492	361.696	322.655	145.509	144.794	42.1506	51.0397	102.739	100.54	7.30225	7.29724	7.60003	7.3787	5.95362	6.07975	6.06146	6.12484
ASRNV20021838	8.69782e-05	0.0410725	2.52497	up	protein_coding	NM_012806	protein_coding	Mapk10	RefSeq	2786	chr14	+	8053728	8340391	25272	Rn.9911	mitogen activated protein kinase 10	GO:0000122|GO:0000165|GO:0004705|GO:0004705|GO:0004705|GO:0004707|GO:0005515|GO:0005524|GO:0005524|GO:0005622|GO:0005634|GO:0005737|GO:0005737|GO:0005739|GO:0005739|GO:0005886|GO:0005886|GO:0006468|GO:0006468|GO:0007254|GO:0007254|GO:0007254|GO:0007258|GO:0009414|GO:0009416|GO:0009416|GO:0042752|GO:0042752|GO:0043005|GO:0043204|GO:0045475|GO:0045475|GO:0071474|GO:0097481	CCAACCTTGGATGTGAAAATTGCCTTTTGTCAGGTGTGTGTTCCTTACAGGTAAAACAAG	102.401	30.1526	6.33337	4.9971	127.04	98.5322	90.42	93.6107	32.6509	40.628	27.1809	20.1507	6.61765	6.44545	6.21822	6.05217	4.98321	5.1513	5.04468	4.80922
ASRNV20019622	1.5575e-05	0.0282171	2.42012	up	protein_coding	NM_001159653	protein_coding	Gnas	RefSeq	2543	chr3	+	178426254	178490285	24896	Rn.127731	GNAS complex locus	GO:0001501|GO:0001726|GO:0001894|GO:0001894|GO:0001934|GO:0001958|GO:0001958|GO:0001965|GO:0003924|GO:0004871|GO:0004871|GO:0004871|GO:0005159|GO:0005515|GO:0005525|GO:0005525|GO:0005525|GO:0005576|GO:0005634|GO:0005737|GO:0005737|GO:0005768|GO:0005794|GO:0005829|GO:0005829|GO:0005829|GO:0005834|GO:0005886|GO:0005886|GO:0006112|GO:0006112|GO:0006306|GO:0006306|GO:0006357|GO:0007186|GO:0007186|GO:…	CCCATCCGGCGTCACTAATGGGTGACTCCGTCCAGATTCTCCTTGTTTTCATGGATAAAG	59.74	21.2529	5.03035	3.75527	9.81391	8.57189	100.864	119.711	33.4736	41.5379	5	5	4.88717	4.89103	5.12754	5.21566	3.74508	3.91938	3.65529	3.70134
ASRNV20003115	9.18651e-05	0.0410725	2.38674	up	protein_coding	ENSRNOT00000036737	protein_coding	AABR06060386.1	Ensembl	1197	chr9	-	57918593	57919944					ACCACTAACTTTCTTCTGGTTGAGGAGATCATGAGAGCTGGGATGTCATCTCTGAAGTCT	174.117	55.9864	6.80339	5.54835	270.667	241.517	94.6183	89.6636	23.9774	36.5226	79.5835	83.8622	6.82448	6.81362	6.94339	6.6321	5.20178	5.62779	5.60855	5.75528
ASRNV20005456	4.56451e-05	0.0338255	2.36197	up	protein_coding	ENSRNOT00000058454	protein_coding	AABR06104266.1	Ensembl	378	chrX	-	47005839	47010224					CATCTAAGCCTGTTTCATTTTTTGCCAATCTTCTCTTTTGTGATGACAGAAATAACTGGT	44.2388	15.3217	4.68573	3.44574	9.66811	8.51383	62.9839	95.7894	25.7756	25.5111	5	5	4.61529	4.63	4.48322	5.01441	3.53565	3.39272	3.40418	3.45042
ASRNV20018213	0.000123807	0.0424556	2.30274	up	protein_coding	NM_001109375	protein_coding	Eras	RefSeq	1066	chrX	+	16098455	16102842	679682	Rn.218605	ES cell expressed Ras	GO:0005525|GO:0005622|GO:0007264|GO:0016020	TGTAGCCTGAAGACCTTAGTCTAGCAAACTGACCCGTCTCATGTCAAGGTGACAGTTCTC	84.9043	30.4764	5.32559	4.12224	8.45897	8.44859	128.247	194.462	52.3907	59.515	5	5	5.10807	5.27634	5.19913	5.71885	4.15105	4.16786	4.06064	4.10941
ASRNV20000138	0.000180652	0.0470311	2.2288	up	protein_coding	ENSRNOT00000002064	protein_coding	RGD1559534	Ensembl	1074	chr10	-	44417848	44418922	287338		similar to Alpha enolase (2-phospho-D-glycerate hydro-lyase)	GO:0000015|GO:0000287|GO:0004634|GO:0006096	AGAAGTTCATAGCTAGTACAGGTATCCAGGTGGTAGATGACCTCACAGTGACCAAACCTA	413.854	132.133	8.32958	7.17331	567.918	509.134	288.488	289.875	108.194	146.888	129.04	144.411	8.39417	8.40428	8.36746	8.1524	7.1698	7.51894	6.90324	7.10127
ASRNV20009751	0.000126048	0.0424556	2.17363	up	protein_coding	NM_001000484	protein_coding	Olr1349	RefSeq	960	chr9	+	99410827	99411787	301611	Rn.143632	olfactory receptor 1349	GO:0004930|GO:0004984|GO:0004984|GO:0005549|GO:0005886|GO:0007186|GO:0007186|GO:0016021|GO:0050911|GO:0050911	TTCATTTTAATGGGAGCAACATTAGTCATCCTGGTTTCCTATGGCTACATCACTGTGACC	36.8774	8.41815	4.82013	3.70002	26.0781	18.3613	48.5682	54.502	8.05439	10.1041	6.5784	8.93572	4.96163	4.7115	4.8181	4.7893	3.53526	3.60946	3.60697	4.04841
ASRNV20009372	6.44425e-05	0.0354277	2.15781	up	protein_coding	NM_001000081	protein_coding	Olr1584	RefSeq	945	chr13	+	96618116	96619061	289247	Rn.142342	olfactory receptor 1584	GO:0004888|GO:0004930|GO:0004984|GO:0005886|GO:0007186|GO:0007186|GO:0016021|GO:0016021|GO:0050907|GO:0050911	TAGTTGCACTGTTCTATGCTTCTGCTTTTACTGTGTATGTGGGTTCACCTCAGAGCAGAC	35.4555	14.2471	4.50469	3.39512	12.3182	7.98817	55.964	65.5515	20.5475	26.441	5	5	4.81626	4.46758	4.34458	4.39032	3.39021	3.49661	3.32212	3.37152
ASRNV20025012	5.8406e-05	0.0344719	2.13945	up	protein_coding	NM_080884	protein_coding	Nat8f5	RefSeq	1217	chr4	-	182082606	182107208	114020	Rn.205673	N-acetyltransferase 8 (GCN5-related) family member 5	GO:0001702|GO:0007368|GO:0007368|GO:0007507|GO:0007507|GO:0008080|GO:0008080|GO:0016021|GO:0016021	CTTATCTCTTAGCATATAGGTCAGGTTCCAATTACTGAGCTGTAACAAATAATAAAAGCG	38.1731	9.11637	4.89033	3.79309	25.3146	25.0667	43.8862	58.4247	10.5627	8.62345	9.40907	7.87021	4.89732	5.00678	4.69031	4.96692	3.75515	3.57234	3.95229	3.89258
ASRNV20006673	4.28394e-05	0.0338255	2.11587	up	protein_coding	ENSRNOT00000071206	protein_coding	LOC681470	Ensembl	933	chr13	+	96282671	96283604	681470		similar to olfactory receptor 1403	GO:0004888|GO:0004930|GO:0004984|GO:0005886|GO:0007186|GO:0016021|GO:0050907|GO:0050911	AGAAACAAAGAAGTCAAGGATGCCATTTTCCGTGCCATTGGGAAAAAACCTCTTGCCTAG	39.8518	15.4428	4.53004	3.44879	10.671	6.0898	62.6688	79.9775	25.8842	25.887	5	5	4.72101	4.29744	4.44176	4.65997	3.52089	3.37929	3.42554	3.46945
ASRNV20021589	8.37458e-06	0.0198402	1.91381	up	protein_coding	NM_012544	protein_coding	Ace	RefSeq	4142	chr10	+	93922061	93939118	24310	Rn.10149	angiotensin I converting enzyme	GO:0001666|GO:0001822|GO:0001822|GO:0002446|GO:0003081|GO:0003084|GO:0003084|GO:0003779|GO:0004175|GO:0004180|GO:0005615|GO:0005615|GO:0005737|GO:0005737|GO:0005764|GO:0005768|GO:0005886|GO:0005886|GO:0006508|GO:0006518|GO:0007283|GO:0007420|GO:0007565|GO:0007568|GO:0008144|GO:0008144|GO:0008217|GO:0008217|GO:0008217|GO:0008233|GO:0008237|GO:0008237|GO:0008238|GO:0008240|GO:0008241|GO:0008241|GO:…	TGCCTAGATCCCAAGGTGACTTTGACCCAGGGTCCAAGTTCCACGTTCCTGCGAATGTGC	74.5097	29.2012	5.84975	4.9133	84.0365	78.1946	67.8436	67.9642	26.6361	29.2971	33.1653	27.7061	5.8835	5.9163	5.92267	5.67653	4.88829	4.85045	5.00501	4.90947
ASRNV20014597	0.000142457	0.0424556	1.90586	up	protein_coding	NM_001100762	protein_coding	Havcr2	RefSeq	2763	chr10	+	31377041	31403296	363578	Rn.219486	hepatitis A virus cellular receptor 2	GO:0001772|GO:0001819|GO:0002250|GO:0002281|GO:0002519|GO:0002652|GO:0002826|GO:0002838|GO:0002859|GO:0003674|GO:0005769|GO:0006954|GO:0008150|GO:0009986|GO:0009986|GO:0010629|GO:0016021|GO:0030054|GO:0030886|GO:0032088|GO:0032480|GO:0032687|GO:0032689|GO:0032703|GO:0032712|GO:0032715|GO:0032720|GO:0032722|GO:0032729|GO:0032732|GO:0032753|GO:0032815|GO:0034138|GO:0034154|GO:0034162|GO:0042102|GO:…	AAATTAAGGACTCTGGAGAAACTATCAGAACTGCTGTCCACATTGGAGTAGGCGTCTCTG	36.9995	14.7137	4.34139	3.41094	7.82193	5.07888	62.7105	72.3867	20.4731	28.3817	5	5	4.47513	4.23063	4.31745	4.34234	3.16205	3.35622	3.53953	3.58597
ASRNV20012367	1.86917e-05	0.0295217	1.88928	up	protein_coding	NM_001014059	protein_coding	Pianp	RefSeq	2456	chr4	+	224529479	224535514	312711	Rn.13411	PILR alpha associated neural protein	GO:0005912|GO:0016021|GO:0016323	GACAATTACCATATCCATCATCATTGTTCTTGTGGCGACTGGCATCATCTTCAAGTTCTG	77.5778	36.1746	5.21871	4.30087	9.11893	6.92419	129.529	164.739	62.8172	71.8813	5	5	5.38104	5.24228	5.02442	5.2271	4.29244	4.34172	4.25983	4.3095
ASRNV20019609	0.000135981	0.0424556	1.88671	up	protein_coding	NM_001145762	protein_coding	LOC100271845	RefSeq	2401	chr1	+	203724527	203726928	100271845	Rn.222094	hypothetical protein LOC100271845		TATATTGGCCTCAGAAAAGAAGAAATCAGAAGCCATGGACAGCCCTTTGCTCAGATGGTA	42.7283	15.9369	4.96062	4.04474	20.4075	16.1941	65.9007	68.411	23.8876	24.314	7.03021	8.51591	4.98237	4.85292	5.08898	4.9182	3.97611	3.89933	3.98293	4.3206
ASRNV20020500	0.000158195	0.0424556	1.84011	up	protein_coding	NM_001191930	protein_coding	Uap1	RefSeq	2249	chr13	-	93089457	93123827	498272	Rn.138943	UDP-N-acetylglucosamine pyrophosphorylase 1	GO:0003977|GO:0005654|GO:0005654|GO:0005737|GO:0005829|GO:0005886|GO:0005886|GO:0006047|GO:0006048|GO:0030246|GO:0042802|GO:0042802	GTGCTGGAAGCATTTGGTTTTGAAGTTGTACATATTGATAAGTCATCATACATGTCAGAA	4002.57	1798.94	11.6666	10.7868	5400.2	5695.27	2071.78	2843.03	785.651	844.924	2995.59	2569.59	11.5958	11.8365	11.5084	11.7255	10.7685	10.5843	10.9446	10.8497
ASRNV20007007	7.89378e-05	0.0410725	1.76975	up	protein_coding	ENSRNOT00000071914	protein_coding	LOC102555170	Ensembl	291	chr7	+	139809622	139828422					CTCTACTCTATGTATAAGGATTACATCAAACCTCGGTTCTTCGATGCACCCAAAAAATAA	110.266	48.4179	5.42134	4.5978	6.78901	5.49541	190.245	238.533	83.7662	99.9053	5	5	5.30773	5.27767	5.46779	5.63218	4.57234	4.68115	4.54316	4.59454
ASRNV20020305	4.56889e-05	0.0338255	1.72837	up	protein_coding	NM_001191728	protein_coding	Lancl3	RefSeq	1263	chrX	+	15139373	15271030	302540	Rn.130001	LanC like 3	GO:0003824	CTCATTGATCTTCTACAGCCCAATCAGGCTGAATTTCCTCTCTTCAGCGTCTTTGTTTAA	37.4151	18.3379	4.38667	3.59726	8.05405	6.05943	61.8059	73.7409	30.1356	33.2161	5	5	4.56225	4.43624	4.23031	4.31788	3.58301	3.54396	3.60828	3.65378
ASRNV20002523	0.000150052	0.0424556	1.71462	up	protein_coding	ENSRNOT00000031735	protein_coding	AABR06065555.1	Ensembl	1602	chr10	+	87446947	87448582					TTCACTCCTGTACTGTGGTCGTCACCAAATTTCTCCTGGTTGACAAAATCATGAGAGCTG	333.037	154.942	7.9672	7.18931	431.368	453.229	209.049	238.501	90.5949	110.035	208.87	210.269	7.926	8.10788	7.91747	7.91747	6.99165	7.1376	7.27911	7.34889
ASRNV20020689	0.000131335	0.0424556	1.68753	up	protein_coding	NM_001246283	protein_coding	Wfdc6a	RefSeq	749	chr3	-	167215811	167219620	685153	Rn.61762	WAP four-disulfide core domain 6A	GO:0004867|GO:0005576|GO:0005615|GO:0009986|GO:0010466|GO:0010951|GO:0042742|GO:0043234|GO:0051259|GO:0090281|GO:1901318	CAAAAAGAAACAAATGTCTTCCTGGATATGACAAGGATGAGCTGGAAGAAACTCCAGGTC	39.7722	19.4867	4.42048	3.66557	6.83424	6.24205	68.8027	77.2097	33.3322	34.6146	5	5	4.49219	4.57436	4.32483	4.29055	3.65427	3.51612	3.72241	3.76947
ASRNV20004126	0.000156536	0.0424556	1.67564	up	protein_coding	ENSRNOT00000044780	protein_coding	Arhgef5	Ensembl	4686	chr4	+	137420813	137437155	140898	Rn.232370	Rho guanine nucleotide exchange factor 5	GO:0002408|GO:0002408|GO:0005085|GO:0005089|GO:0005634|GO:0005654|GO:0005654|GO:0005737|GO:0005737|GO:0005886|GO:0005886|GO:0030036|GO:0030036|GO:0032956|GO:0035023|GO:0035556|GO:0043087|GO:0043507|GO:0043507|GO:0043547|GO:0043547|GO:0051091|GO:0051091|GO:0051493|GO:0051496|GO:0051496|GO:0070372|GO:0071803|GO:0071803|GO:0071944|GO:1904591|GO:1904591	TTCATTTCAAATCCAGAGGTCCGAGTTCAGAACCTCAAGGAAGCCCATCGAGTAAAGACT	102.234	47.4181	6.31911	5.5744	122.51	102.33	81.0533	103.044	35.4555	46.2023	50.0094	58.0052	6.31367	6.22346	6.27516	6.46415	5.42502	5.65542	5.48353	5.73364
ASRNV20006861	0.000105754	0.0410725	1.61825	up	protein_coding	ENSRNOT00000071631	protein_coding	AABR06082994.1	Ensembl	438	chr15	-	34141204	34141780					ATTCACAGTCTTCCTCAGGAAAAGTGAGAAACAGCTCTCCTTGCACATCGAAGACTCTCA	379.701	169.605	8.09247	7.39803	84.5534	80.2748	666.421	687.553	276.32	319.617	47.9592	34.5236	8.01569	8.07423	8.24196	8.038	7.36641	7.38436	7.55817	7.28319
ASRNV20013770	0.000139565	0.0424556	1.60898	up	protein_coding	NM_001037534	protein_coding	Defb17	RefSeq	279	chr9	-	23368182	23371698	641658	Rn.159508	defensin beta 17	GO:0005576|GO:0009986|GO:0042742|GO:0042742|GO:0045087	TCTGAAAATGAAATTAGGATTGCTTTCTGCATAAGACCTGGAACACACTGCTGCATCTAG	27.4972	12.9667	4.04771	3.36157	6.94718	6.59749	43.2916	53.1523	21.0807	20.786	5	5	3.99541	4.12105	3.97069	4.1037	3.52229	3.43574	3.22167	3.26657
ASRNV20016664	0.000159493	0.0424556	1.57839	up	protein_coding	NM_001107725	protein_coding	Gstcd	RefSeq	3533	chr2	-	256647192	256790462	310855	Rn.38009	glutathione S-transferase, C-terminal domain containing	GO:0005737|GO:0005737|GO:0070062|GO:0070062	TGCACTCATCTCTCCAGCAGGGCATTTTCACCTCACTGATCCTGGTTCTGATTATCTTTT	109.654	56.5643	6.25676	5.5983	32.5133	26.7632	181.785	197.554	93.3317	107.966	13.0347	11.925	6.43195	6.33724	6.16297	6.09487	5.55697	5.61365	5.60757	5.61502
ASRNV20019752	0.000188674	0.0475519	1.55321	up	protein_coding	NM_001168284	protein_coding	RGD1561778	RefSeq	749	chr10	-	103233756	103288517	303666	Rn.101576	similar to dendritic cell-derived immunoglobulin(Ig)-like receptor 1, DIgR1 - mouse	GO:0005886|GO:0016021|GO:0050715	TTTCCCTATCACCGCTTTTGGAATAAAGAGTCATTCAGGGTTGAGGTGTCTGTCATCCCA	83.9566	41.5163	6.09679	5.46154	78.8528	75.4428	93.6625	87.8682	41.7558	44.9152	39.9784	39.4157	6.03457	6.09474	6.30236	5.95549	5.47084	5.40023	5.45335	5.52173
ASRNV20000144	5.45093e-05	0.0340967	1.5366	up	protein_coding	ENSRNOT00000002135	protein_coding	LOC100363184	Ensembl	507	chr11	+	32312788	32313295					AGAACCTGTCAGTCTCCTTGCTACAGACCAAGCTGTGGCACTGGATCTGGATTCTACTGA	229.857	112.111	7.56057	6.94083	95.4151	91.2382	366.922	365.853	172.177	182.877	46.286	47.1055	7.53592	7.60339	7.66972	7.43323	6.96868	6.86622	6.90456	7.02385
ASRNV20023529	2.6069e-05	0.0323405	1.51696	up	protein_coding	NM_024390	protein_coding	Hpgd	RefSeq	1728	chr16	-	37259043	37296863	79242	Rn.6386	hydroxyprostaglandin dehydrogenase 15 (NAD)	GO:0003824|GO:0003824|GO:0004957|GO:0004957|GO:0005654|GO:0005654|GO:0005737|GO:0005737|GO:0006693|GO:0006693|GO:0007179|GO:0007179|GO:0007565|GO:0007565|GO:0007567|GO:0007567|GO:0016323|GO:0016323|GO:0016404|GO:0016404|GO:0016404|GO:0030728|GO:0045786|GO:0045786|GO:0051287|GO:0051287|GO:0055114|GO:0070062|GO:0070062|GO:0070403|GO:0070403|GO:0070493|GO:0097070|GO:0097070	CCAAAACACTCAGGAATGAAACTTTTAACAGTCATAGCAAAATAGGGGTGGATGTAAATT	33.0829	13.0815	4.74349	4.14231	40.1073	34.3754	23.5742	34.2748	5.43865	6.90515	21.0627	18.9197	4.71908	4.67042	4.71569	4.86877	4.06197	4.13745	4.1977	4.17211
ASRNV20009850	6.11126e-05	0.0344719	1.50138	up	protein_coding	NM_001000585	protein_coding	Olr859	RefSeq	948	chr5	+	141361135	141362083	366458	Rn.112083	olfactory receptor 859	GO:0004984|GO:0007186|GO:0016021|GO:0050911	TCAATGACCGGATAGACTTTATCCTAGGTTTTATCCTTCTCCTGGTTCCTCTTTCCTTCA	84.6495	43.23	6.12436	5.53807	75.4025	71.1753	89.7865	102.233	43.6751	56.4207	36.8434	35.981	6.14724	6.19759	6.07482	6.07781	5.39872	5.63504	5.52923	5.5893

## Sheet: DOWN_ZL vs WKY
ProbeName	P-value	FDR	Fold Change	Regulation	Type	Seqname	Transcript type	Gene Symbol	Source	RNAlength	Chromosome	strand	Transcription start site	Transcription end site	EntrezID	Unigene	Description	GO accession	Sequence	group-ZSF1 Lean Control_group(raw)	group-Wild_type_CONTROL_group(raw)	group-ZSF1 Lean Control_group(normalized)	group-Wild_type_CONTROL_group(normalized)	[Sample_1, ZSF1 Lean Control_group](raw)	[Sample_2, ZSF1 Lean Control_group](raw)	[Sample_7, ZSF1 Lean Control_group](raw)	[Sample_8, ZSF1 Lean Control_group](raw)	[Sample_15, Wild_type_CONTROL_group](raw)	[Sample_16, Wild_type_CONTROL_group](raw)	[Sample_5, Wild_type_CONTROL_group](raw)	[Sample_6, Wild_type_CONTROL_group](raw)	[Sample_1, ZSF1 Lean Control_group](normalized)	[Sample_2, ZSF1 Lean Control_group](normalized)	[Sample_7, ZSF1 Lean Control_group](normalized)	[Sample_8, ZSF1 Lean Control_group](normalized)	[Sample_15, Wild_type_CONTROL_group](normalized)	[Sample_16, Wild_type_CONTROL_group](normalized)	[Sample_5, Wild_type_CONTROL_group](normalized)	[Sample_6, Wild_type_CONTROL_group](normalized)
COLOR KEY	Common b/w WKY vs ZL AND WKY v/s ZO Comparisons (fold change in same direction)
ASRNV20007745	5.46906e-05	0.0340967	7.71354	down	protein_coding	ENSRNOT00000073547	protein_coding	Ifi44l	Ensembl	1332	chr2	+	275643168	275656977	310968		interferon-induced protein 44-like	GO:0005525|GO:0005654|GO:0005654|GO:0006955	GGGCTGTGCACAGATGACATTCCTCACATCTTAAAAGGCTGTGTACCAGACAGGTATCAG	12.4501	61.2944	3.11489	6.06229	5	5	14.6584	25.1421	59.0791	76.4724	48.7629	60.863	2.89524	2.95514	3.17277	3.43643	5.4955	5.76021	6.33665	6.65678
ASRNV20024579	9.64653e-05	0.0410725	5.67815	down	protein_coding	NM_053687	protein_coding	Slfn4	RefSeq	4860	chr10	+	70045720	70069233	114247	Rn.80831	schlafen 4	GO:0005524|GO:0016021|GO:0048286	AACTTGGAGACTCTGAAAGCTTGGGGAGGACACACAACCTGAAGTTCTCTCTTTTGAACA	50.1785	176.961	5.2381	7.74352	27.1532	20.7514	70.4812	82.3284	267.596	244.735	101.739	93.7722	5.61553	5.44906	4.9229	4.96491	8.28887	7.87167	7.40904	7.40449
ASRNV20004258	0.000135371	0.0424556	3.29023	down	protein_coding	ENSRNOT00000045855	protein_coding	Gbp1	Ensembl	1779	chr2	+	266924042	266934696	304266		guanylate binding protein 1	GO:0003779|GO:0003924|GO:0005525|GO:0005829|GO:0019002|GO:0019899|GO:0019955|GO:0020005|GO:0030507|GO:0031410|GO:0035458|GO:0042802|GO:0042832|GO:0044406|GO:0050830|GO:0050848|GO:0050860|GO:0051879|GO:0070373|GO:0071346|GO:1900025|GO:1900041|GO:1903076|GO:1903077	CTACTTCAGGAGGGGTTCCGAGAAGAAAGCAGAAAGCTTCAAGAAGAGATGAAGAATGTG	1002.64	2474.43	9.78818	11.5064	1184.97	1212.14	797.784	815.693	1797.72	1843.68	3390.92	2865.39	9.9589	10.131	9.64373	9.41908	11.8317	11.5343	11.3821	11.2774
ASRNV20025644	4.8727e-05	0.0339527	3.18049	down	protein_coding	NM_144755	protein_coding	Trib3	RefSeq	1433	chr3	-	154162206	154167791	246273	Rn.22325	tribbles pseudokinase 3	GO:0000122|GO:0003714|GO:0003714|GO:0004860|GO:0005524|GO:0005634|GO:0005634|GO:0005634|GO:0005654|GO:0005654|GO:0005730|GO:0005730|GO:0006351|GO:0006468|GO:0006469|GO:0006469|GO:0010827|GO:0010827|GO:0012501|GO:0016301|GO:0016301|GO:0019899|GO:0019901|GO:0019901|GO:0031434|GO:0031625|GO:0031625|GO:0031965|GO:0031965|GO:0032092|GO:0032092|GO:0032436|GO:0032869|GO:0032869|GO:0034976|GO:0034976|GO:…	AAACTGTAAGTGCCTTTCTGGAGGAAGAAACAGCCATTGTGCTTCATGCATTCCTGTGCA	151.331	395.579	6.86293	8.53218	178.939	197.199	113.543	115.644	201.723	238.46	620.422	521.71	6.97118	7.21581	6.72087	6.54387	8.60358	8.67501	8.48853	8.3616
ASRNV20017996	8.39925e-05	0.0410725	3.06661	down	protein_coding	NM_001109154	protein_coding	Apobr	RefSeq	3481	chr1	+	204978095	204982599	499264	Rn.107719	apolipoprotein B receptor	GO:0006641|GO:0006641|GO:0006869|GO:0006898|GO:0016020|GO:0016020|GO:0030229|GO:0030229	TAAGTGCCACAAAGCCCGAGGGGACTCCAGTGCCAGTCAGAAGAAAAGTGCTGGGACAAG	94.0611	240.423	6.27381	7.89045	66.2772	59.5825	108.62	141.765	149.584	159.826	350.254	302.029	6.10384	6.10518	6.31464	6.57157	7.7077	7.62325	8.15891	8.07194
ASRNV20000519	0.00014629	0.0424556	2.73479	down	protein_coding	ENSRNOT00000006697	protein_coding	LOC100364912	Ensembl	1845	chr7	-	15181625	15184752					TTGAACCATTTACATAGACATGAATTACTTCACACTACCCTGGATTCCAGTGTTTTTTAG	111.064	205.391	6.51045	7.96188	54.5247	78.3998	130.2	181.132	203.773	268.821	154.239	194.732	6.38875	6.88024	6.19487	6.57794	7.85995	8.14893	7.76735	8.07128
ASRNV20008638	0.0001511	0.0424556	2.67315	down	protein_coding	ENSRNOT00000075632	protein_coding	LOC687532	Ensembl	1455	chr2	-	267130121	267139844	687532		similar to guanylate binding protein family, member 6		AGCAAAATGAGCCACATAGTAAAGTACAGTAAGAAGGCTTCATATGCAGTAGCAATGCTG	222.617	494.208	7.28979	8.70833	306.896	313.323	127.911	142.339	184.768	268.081	871.275	652.708	7.41053	7.54188	7.11779	7.08898	8.60411	9.05711	8.7057	8.46642
ASRNV20018604	1.23562e-07	0.000975767	2.52223	down	protein_coding	NM_001113332	protein_coding	Pde4d	RefSeq	2322	chr2	+	59859757	60521351	24627	Rn.163460	phosphodiesterase 4D	GO:0002027|GO:0004112|GO:0004115|GO:0004115|GO:0004115|GO:0005515|GO:0005794|GO:0005813|GO:0005813|GO:0005829|GO:0005886|GO:0005891|GO:0006198|GO:0006198|GO:0006198|GO:0006198|GO:0006939|GO:0007568|GO:0007613|GO:0007613|GO:0008144|GO:0008277|GO:0010469|GO:0010738|GO:0010880|GO:0014911|GO:0016020|GO:0016020|GO:0016324|GO:0017124|GO:0019899|GO:0019904|GO:0030016|GO:0030324|GO:0030552|GO:0030552|GO:…	AATGAGGATCTTGTGAAATCCCTGCGGGAAAACCTGTTGCAGCACGAAAAGTCAAAGACA	23.7469	44.9429	4.26039	5.59509	17.4754	12.8856	30.5446	34.0821	46.2641	54.826	40.9514	37.7301	4.36896	4.17533	4.25988	4.2374	5.52463	5.62834	5.61544	5.61195
ASRNV20023812	0.000111085	0.0414846	2.19366	down	protein_coding	NM_031504	protein_coding	C4a	RefSeq	5377	chr20	-	6381700	6587996	24233	Rn.155573	complement component 4A (Rodgers blood group)	GO:0001849|GO:0003674|GO:0004866|GO:0005576|GO:0005576|GO:0005615|GO:0005615|GO:0005615|GO:0006954|GO:0006956|GO:0006956|GO:0006956|GO:0006958|GO:0010951|GO:0045087|GO:0070062|GO:0072562|GO:2000427	AGGGCCTCTCACGAAGCAGGGCCTGCTTAACAGGGTAAATAAAATAAAACTTTTGACAGT	624.565	1340.02	9.07862	10.212	678.624	748.829	480.693	590.115	462.248	616.137	2189.73	2091.97	8.9354	9.1569	9.05109	9.1711	9.90739	10.1633	10.3732	10.4039
ASRNV20006358	1.66747e-05	0.0282171	2.15736	down	protein_coding	ENSRNOT00000067835	protein_coding	Gk5	Ensembl	1605	chr8	+	103378038	103448352	367146		glycerol kinase 5 (putative)	GO:0005737|GO:0005975|GO:0016301|GO:0016310|GO:0016773	AATATGGAAAACTGGGTGAAAGCCGTGAAGCGCTCTATGAATTGGTATAACAAGACGTAA	19.7466	24.3858	3.34569	4.45495	5	5	29.0435	39.943	38.9335	43.4263	8.14365	7.03993	3.22537	3.28042	3.36089	3.51608	4.35186	4.33999	4.57344	4.55452
ASRNV20004270	1.02846e-05	0.0203044	2.15634	down	protein_coding	ENSRNOT00000045950	protein_coding	RGD1305184	Ensembl	1260	chr18	+	54901570	54903044	307412		similar to CDNA sequence BC023105	GO:0005525|GO:0016020	GGCTGAAGATGCCAAAGTTCTCCTTCAATGGAAATATTCAAATCATTTTCTCTTTACACT	133.115	161.423	6.06059	7.16917	13.3533	13.7122	240.832	264.561	260.721	327.852	26.4144	30.7034	6.03366	6.1928	6.03971	5.97618	7.03516	7.2229	7.08441	7.33422
ASRNV20010808	5.92141e-05	0.0344719	2.14173	down	protein_coding	NM_001007092	protein_coding	Clstn1	RefSeq	4408	chr5	+	170179525	170247835	313717	Rn.99876	calsyntenin 1	GO:0000139|GO:0001540|GO:0001540|GO:0001558|GO:0001558|GO:0005509|GO:0005576|GO:0005634|GO:0005789|GO:0007156|GO:0009986|GO:0009986|GO:0016021|GO:0016021|GO:0019894|GO:0019894|GO:0030054|GO:0042988|GO:0042988|GO:0045211|GO:0045211|GO:0050806|GO:0050806|GO:0051965|GO:0051965|GO:0070062|GO:0070062|GO:0097481|GO:0097481	AAGGAGAACGAGATGGACTGGGATGACTCTGCCTTGACCATCACTGTCAACCCCATGGAG	219.853	293.389	7.36492	8.46369	67.7388	60.6505	351.051	399.97	404.95	525.455	123.193	119.957	7.38397	7.38015	7.35191	7.34363	8.54012	8.73918	8.26401	8.31146
ASRNV20002062	0.000153529	0.0424556	2.10441	down	protein_coding	ENSRNOT00000026536	protein_coding	Haghl	Ensembl	1222	chr10	-	14965680	14968346	302995	Rn.27173	hydroxyacylglutathione hydrolase-like	GO:0004416|GO:0019243	TCTTGTGGGTCCAGAGACATACATCCTGGGGACTGAGGAGGGTAAATAAAACTTTGAAAG	322.406	752.285	7.3601	8.43351	573.582	493.465	86.7652	135.812	107.184	139.983	1433.66	1328.31	7.32004	7.28149	7.15587	7.68299	8.26224	8.52832	8.48324	8.46025
ASRNV20007585	0.000184825	0.0475519	2.05751	down	protein_coding	ENSRNOT00000073180	protein_coding	Glipr1l2	Ensembl	1817	chr7	-	54819552	54848201	366890		GLI pathogenesis-related 1 like 2	GO:0016021	TCAGGCAGGGCAGTTTTGTTCTCGGTGCACTAATGAAGAAAAATGCATAGACTTCCTCTG	15.6748	22.9895	3.23518	4.27608	5	5	24.3137	28.3854	43.5286	37.0721	5.00654	6.35092	3.17407	3.23541	3.26266	3.26858	4.55602	4.10727	4.02354	4.4175
ASRNV20011202	2.2639e-06	0.00893901	2.0248	down	protein_coding	NM_001008854	protein_coding	RT1-N2	RefSeq	1390	chr20	+	5245093	5248485	360323	Rn.234331	RT1 class Ib, locus N2	GO:0002474|GO:0005102|GO:0005886|GO:0006955|GO:0016021|GO:0042605|GO:0042612	TACAGAACTCATCTAGGATTCCGCTCTGGGACTTTAGGATTGCTTAGCTTGTCATTCTAA	198.996	308.771	7.43818	8.45596	185.397	147.842	205.083	257.66	248.109	259.787	362.943	364.244	7.49436	7.34482	7.3772	7.53635	8.5437	8.39301	8.40126	8.48587
ASRNV20018105	3.53664e-05	0.0330432	1.9715	down	protein_coding	NM_001109266	protein_coding	Fam229a	RefSeq	806	chr5	+	151413456	151414446	500554	Rn.6676	family with sequence similarity 229, member A		TGGACATGAGTGCCCAGGAGACCCCACAGGGTCGAAGATTCCCCATTGAGGCCGGAGACT	75.5226	98.0797	5.82543	6.80472	37.3821	26.0408	102.241	136.426	132.19	137.706	64.4942	57.9279	5.96767	5.71051	5.65154	5.97199	6.87662	6.72721	6.82357	6.79147
ASRNV20011834	2.50154e-05	0.0323405	1.96019	down	protein_coding	NM_001012173	protein_coding	Trub1	RefSeq	1722	chr1	+	285685220	285786577	361775	Rn.24324	TruB pseudouridine (psi) synthase family member 1	GO:0003723|GO:0006400|GO:0009982|GO:1990481	TATTCTGCACTGAAGAAGGATGGACAGAGACTCTCAACGTTAATGAAGAGAGGCGAGACT	29.8945	47.9261	4.6389	5.60989	35.0808	25.8624	28.5398	30.0953	41.2819	43.7295	54.0389	52.6542	4.86268	4.64513	4.55561	4.49218	5.65335	5.5562	5.59223	5.6378
ASRNV20025160	5.43999e-05	0.0340967	1.94309	down	protein_coding	NM_133387	protein_coding	Tmlhe	RefSeq	1517	chr20	+	231288	279025	170898	Rn.3607	trimethyllysine hydroxylase, epsilon	GO:0005506|GO:0005739|GO:0005739|GO:0005759|GO:0016702|GO:0016702|GO:0031418|GO:0045329|GO:0045329|GO:0045329|GO:0050353|GO:0050353|GO:0050353|GO:0051354|GO:0051354|GO:0055114|GO:0055114	TCCAGCGCAGGATGTGGTACCATAAGTTGTTGCACCAACAAAGCAGGCTCCAGAACTTGA	80.6709	126.216	5.93141	6.88977	102.098	86.5134	67.3439	66.7283	75.2786	92.1372	170.461	166.988	6.09314	6.01628	5.92718	5.68904	6.82804	6.9884	6.84413	6.89851
ASRNV20005044	9.85508e-06	0.0203044	1.93998	down	protein_coding	ENSRNOT00000052140	protein_coding	LOC100912702	Ensembl	2529	chr14	-	1768487	1786435					GGATTAAAAGTGAAAATAGCAAGCTATTTTCCTTGTGTCCCACATAATCAACAACTTCGT	8.73489	15.3046	2.95489	3.91093	5	5	13.3845	11.5551	25.7155	23.8475	6.1771	5.47833	2.90852	2.97227	3.06905	2.86972	3.92187	3.75204	3.97176	3.99805
ASRNV20000213	8.53096e-05	0.0410725	1.90727	down	protein_coding	ENSRNOT00000002904	protein_coding	AABR06077381.1	Ensembl	1065	chr14	-	5818923	5826480					TTCCAGAGCTCTCTGAAGTCACAGGTCATCATTGAGAATTCAATCCTGCAGGCAGATACA	45.8725	55.1715	4.70474	5.63624	9.00748	7.9736	78.5245	87.9845	80.7636	110.1	13.7605	16.0625	4.64712	4.67877	4.76601	4.72705	5.50922	5.86944	5.451	5.71531
ASRNV20016584	2.29799e-05	0.0323405	1.89171	down	protein_coding	NM_001107633	protein_coding	Gcc2	RefSeq	6526	chr20	+	29653462	29699347	309798	Rn.139579	GRIP and coiled-coil domain containing 2	GO:0000042|GO:0005794|GO:0005802|GO:0005802|GO:0005802|GO:0006622|GO:0006622|GO:0006622|GO:0016020|GO:0016020|GO:0031023|GO:0031023|GO:0031023|GO:0034067|GO:0034067|GO:0034453|GO:0034453|GO:0034453|GO:0034499|GO:0034499|GO:0034499|GO:0042147|GO:0042802|GO:0042802|GO:0043001|GO:0070861|GO:0070861|GO:0070861|GO:0071955|GO:0071955|GO:0071955|GO:0090161|GO:0090161|GO:0090161	AGTACTTGAAGAATGTCCTACTGCGGTTCATTTTCCTGAAGCCGGGTAGTGAAAGAGAGA	47.0302	68.7206	5.19926	6.11895	48.5215	41.2899	45.8082	52.5013	53.7506	61.7444	86.8131	72.5741	5.3492	5.29051	5.07324	5.08409	6.05642	6.09185	6.21353	6.11402
ASRNV20008189	9.9573e-05	0.0410725	1.83732	down	protein_coding	ENSRNOT00000074599	protein_coding	AABR06058583.1	Ensembl	480	chr9	+	11296595	11299073					GTTCCTACCGCATCAGGCAATCTGAGCTCCTACGTGAACAAACTCAATTGAAGAACAATA	90.6288	108.44	6.03539	6.91299	29.346	29.9104	137.909	165.35	167.324	164.689	49.2742	52.4727	6.06823	6.21561	5.87984	5.97787	6.98126	6.73829	6.89562	7.0368
ASRNV20011713	0.000148079	0.0424556	1.83242	down	protein_coding	NM_001012048	protein_coding	Sh2d4a	RefSeq	2461	chr16	-	22972706	23044750	306376	Rn.137349	SH2 domain containing 4A	GO:0005737|GO:0005737|GO:0010923|GO:0010923|GO:0019902|GO:0019902	GACTTGGGATCCATATACCAAAAATCAACCAACCAAAACCCCAGTGAAAATAACCCTGAG	110.561	180.88	6.00323	6.87698	197.114	141.979	49.542	53.6072	50.1076	68.4668	339.626	265.32	6.18183	5.94632	5.98718	5.89757	6.70632	7.06009	6.96674	6.77477
ASRNV20016900	3.55231e-05	0.0330432	1.74979	down	protein_coding	NM_001107977	protein_coding	Heyl	RefSeq	4658	chr5	+	144713816	144730808	313575	Rn.22252	hes-related family bHLH transcription factor with YRPW motif-like	GO:0000979|GO:0000979|GO:0000983|GO:0000983|GO:0001077|GO:0001077|GO:0001106|GO:0001106|GO:0003151|GO:0003151|GO:0003181|GO:0003181|GO:0003184|GO:0003184|GO:0003198|GO:0003198|GO:0003203|GO:0003208|GO:0003208|GO:0003700|GO:0003714|GO:0005634|GO:0005634|GO:0005737|GO:0005737|GO:0006366|GO:0007219|GO:0007219|GO:0010629|GO:0014031|GO:0032835|GO:0035914|GO:0035914|GO:0035939|GO:0035939|GO:0042803|GO:…	GAGAAAGCTGAGGTTTTGCAGATGACCGTGGATCACTTGAAGATGCTCCATGCCTCTGGT	122.629	136.577	6.41757	7.22475	34.8236	28.4038	215.129	212.161	204.977	239.579	51.0626	50.6897	6.55205	6.43632	6.46301	6.21889	7.17891	7.23086	7.20583	7.28339
ASRNV20021849	0.00011382	0.0414846	1.65726	down	protein_coding	NM_012817	protein_coding	Igfbp5	RefSeq	1630	chr9	-	79924621	79937205	25285	Rn.1593	insulin-like growth factor binding protein 5	GO:0001558|GO:0001558|GO:0001649|GO:0001968|GO:0001968|GO:0005520|GO:0005520|GO:0005520|GO:0005576|GO:0005615|GO:0006006|GO:0006006|GO:0007565|GO:0007565|GO:0007568|GO:0010906|GO:0010906|GO:0014912|GO:0014912|GO:0017148|GO:0017148|GO:0030336|GO:0031069|GO:0031069|GO:0031994|GO:0031994|GO:0031995|GO:0035556|GO:0040008|GO:0042567|GO:0042567|GO:0042593|GO:0042593|GO:0043567|GO:0043568|GO:0043568|GO:…	ACCCCGGAAACGTATTCCTATTTGAAGCAAGTTGAACGGACAGAGAAGGGAAGAAGAGAA	202.482	193.285	6.25204	6.98083	8.95706	9.13172	399.386	392.455	326.605	420.528	13.2317	12.775	6.15126	6.34787	6.38765	6.12137	6.92797	7.11423	6.90693	6.9742
ASRNV20000106	4.32421e-06	0.0128056	1.65272	down	protein_coding	ENSRNOT00000001583	protein_coding	Rrp1b	Ensembl	2160	chr20	+	13016118	13039473	309673		ribosomal RNA processing 1B	GO:0000791|GO:0000791|GO:0000792|GO:0000792|GO:0005634|GO:0005730|GO:0005730|GO:0005829|GO:0005829|GO:0006364|GO:0010923|GO:0010923|GO:0030688|GO:0044822|GO:0044822	ACCATGAAGCTACCAGCAACTACCCCAAAGAGAAGGCCAAGGGCTGCGGACTTCTTCTGA	126.835	176.556	6.65565	7.38049	154.34	125.377	104.973	122.648	103.878	123.267	247.428	231.652	6.73499	6.62788	6.60021	6.6595	7.27677	7.38628	7.42565	7.43325
ASRNV20008591	3.3627e-05	0.0330432	1.5808	down	protein_coding	ENSRNOT00000075501	protein_coding	Mdn1	Ensembl	1641	chr5	+	52561737	52570313	362498	Rn.9052	midasin AAA ATPase 1	GO:0000027|GO:0003674|GO:0005524|GO:0005575|GO:0005634|GO:0005634|GO:0005730|GO:0005730|GO:0005737|GO:0005737|GO:0008150|GO:0016020|GO:0016020|GO:0016021|GO:0016887|GO:0045111|GO:0045111	CAGAAGGTAAAAAAGCAAAATCAAAAGGGAAATAAGCCTCCTTCTGTCTTTGTTGTCTCT	26.5345	32.2919	4.44	5.10065	22.6134	17.3602	31.665	34.4995	35.4527	36.6618	31.6336	25.4195	4.56336	4.37952	4.42893	4.38819	5.17048	5.03371	5.17756	5.02087
ASRNV20026202	0.000109736	0.0414846	1.54684	down	protein_coding	NM_182823	protein_coding	Zfp472	RefSeq	2113	chr7	+	15400839	15409294	314587	Rn.211772	zinc finger protein 472	GO:0003676|GO:0005622|GO:0005634|GO:0006355|GO:0046872	GCAGGAAATGGAGCCAGTGACCTTTGAGGACGTGGCTGTGAACTTCACTCTAGGAGAGTG	212.991	247.194	7.54329	8.17261	195.482	187.258	227.581	241.644	204.746	257.253	268.044	258.734	7.58524	7.65303	7.5289	7.40598	8.12793	8.31228	8.10684	8.14339
ASRNV20026061	0.000139903	0.0424556	1.54641	down	protein_coding	NM_176861	protein_coding	Kcnmb2	RefSeq	708	chr2	+	138219012	138256373	294961	Rn.220612	potassium calcium-activated channel subfamily M regulatory beta subunit 2	GO:0001508|GO:0005267|GO:0005513|GO:0005513|GO:0005887|GO:0006813|GO:0007268|GO:0008076|GO:0008076|GO:0015269|GO:0015269|GO:0015269|GO:0015459|GO:0016021|GO:0019228|GO:0071805|GO:0071805|GO:0071805|GO:0071805	GTGAAACTAACTCAGTACCTCTCCCTGCTTTGTGAGAGGATCCAACGGATCAACAGATAA	827.664	870.37	9.45204	10.081	294.026	271.544	1405.48	1339.6	1185.24	1448.13	431.57	416.547	9.45835	9.48595	9.59401	9.26985	10.1431	10.1145	10.0139	10.0523
ASRNV20003981	0.000131363	0.0424556	1.53062	down	protein_coding	ENSRNOT00000043639	protein_coding	Bend4	Ensembl	1317	chr14	+	42198079	42227219	681008		BEN domain containing 4		CACCAGGCTTCCCAAGATGAGGTCTTCAACAAGAGCTCTCAGGATGGGTCTGGGGACTAG	36.0898	35.6783	4.29382	4.90794	5.686	6.24662	64.2569	68.1697	58.8175	66.9845	9.83005	7.08131	4.20955	4.41283	4.34718	4.20571	4.85044	4.88783	5.05127	4.8422
ASRNV20005760	6.5798e-05	0.0354277	1.52123	down	protein_coding	ENSRNOT00000061297	protein_coding	AABR06099874.1	Ensembl	582	chr20	-	6755938	6758175					TACAACCAGAGCGAGGACGATCCCCCAAAGGCACATGTGACCCTTCACCCCAGACATGAA	1130.43	1393.92	9.96859	10.5738	1379.38	1271.09	870.963	1000.29	772.915	884.486	1825.6	2092.66	9.92788	9.99109	9.98679	9.9686	10.6708	10.5878	10.4006	10.6361
ASRNV20016817	9.2635e-05	0.0410725	1.52001	down	protein_coding	NM_001107888	protein_coding	Emg1	RefSeq	1847	chr4	-	224239965	224248243	312706	Rn.162786	EMG1 N1-specific pseudouridine methyltransferase	GO:0001824|GO:0001824|GO:0005730|GO:0017126|GO:0017126|GO:0019843|GO:0032040|GO:0044822|GO:0070037|GO:0070037|GO:0070475	AAATTGGCACTTCCTTTTCTGTTGAGGACATCAGTGACATTCGAGAGTTGGTGCCCAGTA	126.928	153.417	6.65114	7.25522	150.298	136.525	107.749	113.139	108.598	114.175	200.38	190.513	6.74295	6.7507	6.61575	6.49516	7.32642	7.20873	7.23274	7.25298
ASRNV20012739	0.000103298	0.0410725	1.51678	down	protein_coding	NM_001024272	protein_coding	Phf11	RefSeq	1480	chr15	-	42481019	42544097	361051	Rn.213394	PHD finger protein 11	GO:0005634|GO:0006351|GO:0006355|GO:0008270	GGACCACCAGTGCAGATGCCAGGAGTCTCCTGAAGTGCAAGCAGGCTCAGGAGACAGCCT	115.512	130.38	6.60966	7.21067	102.388	78.3336	128.419	152.907	126.132	146.311	125.785	123.292	6.78403	6.6026	6.48146	6.57053	7.16203	7.22104	7.20216	7.25744

## Sheet: UP_ZO vs ZL
ProbeName	P-value	FDR	Fold Change	Regulation	Type	Seqname	Transcript type	Gene Symbol	Source	RNAlength	Chromosome	strand	Transcription start site	Transcription end site	EntrezID	Unigene	description	GOaccession	Sequence	group-ZSF1 obese HFpEF_group(raw)	group-ZSF1 Lean Control_group(raw)	group-ZSF1 obese HFpEF_group(normalized)	group-ZSF1 Lean Control_group(normalized)	[Sample_10, ZSF1 obese HFpEF_group](raw)	[Sample_11, ZSF1 obese HFpEF_group](raw)	[Sample_3, ZSF1 obese HFpEF_group](raw)	[Sample_4, ZSF1 obese HFpEF_group](raw)	[Sample_1, ZSF1 Lean Control_group](raw)	[Sample_2, ZSF1 Lean Control_group](raw)	[Sample_7, ZSF1 Lean Control_group](raw)	[Sample_8, ZSF1 Lean Control_group](raw)	[Sample_10, ZSF1 obese HFpEF_group](normalized)	[Sample_11, ZSF1 obese HFpEF_group](normalized)	[Sample_3, ZSF1 obese HFpEF_group](normalized)	[Sample_4, ZSF1 obese HFpEF_group](normalized)	[Sample_1, ZSF1 Lean Control_group](normalized)	[Sample_2, ZSF1 Lean Control_group](normalized)	[Sample_7, ZSF1 Lean Control_group](normalized)	[Sample_8, ZSF1 Lean Control_group](normalized)
COLOR KEY	Upregulated in ZO compared to both WKY and ZL
ASRNV20022947	6.7716e-07	0.0160426	2.88064	up	protein_coding	NM_021693	protein_coding	Sik1	RefSeq	2650	chr20	-	12845507	12855040	59329	Rn.42905	salt-inducible kinase 1	GO:0000122|GO:0000287|GO:0000287|GO:0002028|GO:0004674|GO:0004674|GO:0004674|GO:0005515|GO:0005524|GO:0005524|GO:0005634|GO:0005634|GO:0005634|GO:0005737|GO:0005737|GO:0005829|GO:0006468|GO:0006468|GO:0006468|GO:0007346|GO:0007346|GO:0008140|GO:0008140|GO:0010830|GO:0010830|GO:0010868|GO:0010868|GO:0019901|GO:0019901|GO:0032792|GO:0032792|GO:0035556|GO:0035556|GO:0035556|GO:0042826|GO:0042826|GO:…	CAAGAACTTTCTAGACGTGAAACAAGCAATATGTTTGGTGTACGGGCTTTTTTAGGAGTT	60.0077	21.8447	4.93467	3.40828	117.095	104.239	9.04725	9.64966	5	5	33.8744	43.5045	4.92501	4.96258	4.77386	5.07722	3.40827	3.47469	3.31458	3.43559

## Sheet: DOWN_ZO vs ZL
ProbeName	P-value	FDR	Fold Change	Regulation	Type	Seqname	Transcript type	Gene Symbol	Source	RNAlength	Chromosome	strand	Transcription start site	Transcription end site	EntrezID	Unigene	description	GOaccession	Sequence	group-ZSF1 obese HFpEF_group(raw)	group-ZSF1 lean control_group(raw)	group-ZSF1 obese HFpEF_group(normalized)	group-ZSF1 lean control_group(normalized)	[Sample_10, ZSF1 obese HFpEF_group](raw)	[Sample_11, ZSF1 obese HFpEF_group](raw)	[Sample_3, ZSF1 obese HFpEF_group](raw)	[Sample_4, ZSF1 obese HFpEF_group](raw)	[Sample_1, ZSF1 lean control_group](raw)	[Sample_2, ZSF1 lean control_group](raw)	[Sample_7, ZSF1 lean control_group](raw)	[Sample_8, ZSF1 lean control_group](raw)	[Sample_10, ZSF1 obese HFpEF_group](normalized)	[Sample_11, ZSF1 obese HFpEF_group](normalized)	[Sample_3, ZSF1 obese HFpEF_group](normalized)	[Sample_4, ZSF1 obese HFpEF_group](normalized)	[Sample_1, ZSF1 lean control_group](normalized)	[Sample_2, ZSF1 lean control_group](normalized)	[Sample_7, ZSF1 lean control_group](normalized)	[Sample_8, ZSF1 lean control_group](normalized)
COLOR KEY	Downregulated in ZO compared to both WKY and ZL
ASRNV20019325	4.29451e-06	0.0339137	2.18429	down	protein_coding	NM_001134910	protein_coding	Anxa13	RefSeq	1608	chr7	-	98819725	98871641	362915	Rn.100125	annexin A13	GO:0001786|GO:0001786|GO:0005509|GO:0005544|GO:0005615|GO:0005615|GO:0005654|GO:0005654|GO:0005886|GO:0005886|GO:0031210|GO:0070062|GO:0070062|GO:1901611|GO:1901611	GCATCGAGGAAAGAGACGGCCTGCCTATGTGAAATGCAAATAGAAGTAAAACTCACTGAC	52.8452	94.188	5.14591	6.27307	91.9036	79.5415	19.3084	20.6275	59.0613	50.0837	133.372	134.235	5.08968	5.08777	5.09993	5.30624	6.26793	6.21335	6.41064	6.20037

## Sheet: UP_ZO vs WKY
ProbeName	P-value	FDR	Fold Change	Regulation	Type	Seqname	Transcript type	Gene Symbol	Source	RNAlength	Chromosome	strand	Transcription start site	Transcription end site	EntrezID	Unigene	description	GOaccession	Sequence	group-ZSF1 obese HFpEF_group(raw)	group-Wild_type_CONTROL_group(raw)	group-ZSF1 obese HFpEF_group(normalized)	group-Wild_type_CONTROL_group(normalized)	[Sample_10, ZSF1 obese HFpEF_group](raw)	[Sample_11, ZSF1 obese HFpEF_group](raw)	[Sample_3, ZSF1 obese HFpEF_group](raw)	[Sample_4, ZSF1 obese HFpEF_group](raw)	[Sample_15, Wild_type_CONTROL_group](raw)	[Sample_16, Wild_type_CONTROL_group](raw)	[Sample_5, Wild_type_CONTROL_group](raw)	[Sample_6, Wild_type_CONTROL_group](raw)	[Sample_10, ZSF1 obese HFpEF_group](normalized)	[Sample_11, ZSF1 obese HFpEF_group](normalized)	[Sample_3, ZSF1 obese HFpEF_group](normalized)	[Sample_4, ZSF1 obese HFpEF_group](normalized)	[Sample_15, Wild_type_CONTROL_group](normalized)	[Sample_16, Wild_type_CONTROL_group](normalized)	[Sample_5, Wild_type_CONTROL_group](normalized)	[Sample_6, Wild_type_CONTROL_group](normalized)
COLOR KEY	Common b/w WKY vs ZL AND WKY v/s ZO Comparisons (fold change in same direction)
	Upregulated in ZO compared to both WKY and ZL
ASRNV20024604	0.000218953	0.0348276	11.3438	up	protein_coding	NM_053716	protein_coding	Fbp2	RefSeq	1282	chr17	-	367703	385066	114508	Rn.15319	fructose-bisphosphatase 2	GO:0005634|GO:0006094|GO:0006094|GO:0016311|GO:0016311|GO:0030018|GO:0030054|GO:0042132|GO:0046872|GO:0070062|GO:0070062	GCTGGCAAGCACAGGGTTAGAAGCCAGAGGTAAAGATATGATTGAAGGGCTAAAATAAAA	1915.09	196.01	10.5377	7.03392	1744.34	880.795	2148.43	2886.79	54.7005	74.3371	329.106	325.898	11.2716	10.5679	9.98348	10.3281	6.27205	6.60594	7.60046	7.65722
ASRNV20008039	0.000116727	0.0256055	8.18084	up	protein_coding	ENSRNOT00000074243	protein_coding	ENSRNOG00000046826	Ensembl	2688	chr2	-	40930185	40942922					GATCTTTCATTTTGGGGGCTTGTCCGGTATCTTCGCGACCACCCCAGACTCTGAAGACCC	574.999	63.7609	8.90638	5.87413	840.376	774.828	294.026	390.767	111.593	107.803	14.6205	21.0271	9.00035	9.25158	8.46595	8.90766	6.49618	6.21725	5.14595	5.63716
ASRNV20020417	7.51242e-06	0.0104692	7.03008	up	protein_coding	NM_001191843	protein_coding	Atp6ap1l	RefSeq	1153	chr2	-	19657627	19685175	361875	Rn.73792	ATPase H+ transporting accessory protein 1 like	GO:0015991|GO:0016021|GO:0033180|GO:0046933|GO:0046961	GCCAAATCATCTCCAAAAGACATTTTTCTCTTTTGTGATGTCTGACTTGTGAATTGTTTG	263.452	21.1875	7.33666	4.52312	190.867	120.278	333.683	408.979	6.29401	10.464	29.376	38.6161	7.79564	7.26828	6.96876	7.31396	4.46352	4.69412	4.26924	4.66559
ASRNV20022132	7.5093e-06	0.0104692	6.98639	up	protein_coding	NM_013115	protein_coding	Ptgfr	RefSeq	3000	chr2	-	275684138	275716415	25652	Rn.97602	prostaglandin F receptor	GO:0004958|GO:0004958|GO:0005576|GO:0005576|GO:0005737|GO:0005737|GO:0005886|GO:0005886|GO:0007186|GO:0008284|GO:0008284|GO:0010628|GO:0010628|GO:0016021|GO:0032355|GO:0032355|GO:0032496|GO:0032496|GO:0035584|GO:0035584|GO:0043066|GO:0043066|GO:0071799|GO:0071799	AGAGCTTCTAGGTTTATATGATCTGGCTTGAATGCAGACATTCTCTGGATTATAGTACAA	109.261	13.3427	6.16026	3.35571	207.144	157.441	44.0422	28.4185	20.1263	23.2445	5	5	6.40911	6.20325	6.18323	5.84543	3.61907	3.64079	3.05647	3.10651
ASRNV20002466	1.05368e-05	0.0118014	6.87602	up	protein_coding	ENSRNOT00000031124	protein_coding	LOC365692	Ensembl	474	chr2	-	76523612	76524101	365692		similar to ribosomal protein S9		ATGTCACATCAGGATCCACAAGCAGGTGGTGAATGTCTCATCCTTCATTGTTCATCAGGA	2902.96	335.24	11.3821	8.6005	3834.87	2672.01	2535.01	2569.96	232.954	336.588	382.219	389.2	11.5456	11.4352	11.2823	11.2652	8.08062	8.52019	8.85354	8.94763
ASRNV20023353	0.000506129	0.0443927	5.892	up	protein_coding	NM_022936	protein_coding	Ephx2	RefSeq	1992	chr15	+	48799899	48836811	65030	Rn.54495	epoxide hydrolase 2	GO:0000287|GO:0000287|GO:0000287|GO:0002539|GO:0004301|GO:0004301|GO:0004301|GO:0005102|GO:0005102|GO:0005737|GO:0005777|GO:0005777|GO:0005777|GO:0005777|GO:0005829|GO:0005829|GO:0005829|GO:0005829|GO:0005829|GO:0006954|GO:0009636|GO:0010628|GO:0010628|GO:0015643|GO:0015643|GO:0016311|GO:0016791|GO:0016791|GO:0019233|GO:0019439|GO:0033885|GO:0042577|GO:0042577|GO:0042577|GO:0042632|GO:0042632|GO:…	TGGTCACAGCTGAGAAGGACATTGTACTCCGTCCTGAAATGTCCAAGAACATGGAAAACT	979.201	224.43	9.00294	6.44418	439.634	263.778	1563.97	1649.42	28.5181	31.0558	459.364	378.784	9.7755	9.20309	8.49177	8.54138	6.0874	6.03115	6.88934	6.76882
ASRNV20023767	5.23246e-05	0.0188194	5.59191	up	protein_coding	NM_031315	protein_coding	Acot1	RefSeq	1589	chr6	-	118051122	118059101	50559	Rn.11326	acyl-CoA thioesterase 1	GO:0005829|GO:0006629|GO:0006637|GO:0016290|GO:0016790|GO:0047617|GO:0052689	CCCTAAAATATAACCTGTTATGTGATGGTTTTGGCAGGAAAAGTACAAATACTTTGTAGG	271.097	35.1477	7.40973	4.92638	186.927	141.873	329.465	426.125	6.49687	17.4205	53.0414	63.6321	7.8358	7.62198	6.88489	7.29624	4.58437	5.09713	4.87338	5.15066
ASRNV20023486	7.30212e-08	0.000576648	5.25692	up	protein_coding	NM_024161	protein_coding	Dnajc5	RefSeq	937	chr3	+	180723886	180754185	79130	Rn.100120	DnaJ heat shock protein family (Hsp40) member C5	GO:0001948|GO:0005739|GO:0005739|GO:0005765|GO:0005765|GO:0005886|GO:0005886|GO:0007268|GO:0008021|GO:0008021|GO:0016020|GO:0042470|GO:0043008|GO:0043195|GO:0043524|GO:0043524|GO:0070062|GO:0070062	GGGCAGTGAAGGCTCCGAGGCTTGTTCACATTCGGGGAAGCAGAAAATTGCCTCATAGTT	606.047	88.7722	9.00381	6.6096	894.251	751.413	358.366	420.158	126.068	141.344	40.5278	47.1494	8.93313	9.02336	8.8942	9.16457	6.61549	6.61613	6.4859	6.72086
ASRNV20004633	4.36543e-05	0.0184681	4.55552	up	protein_coding	ENSRNOT00000048767	protein_coding	Mt-nd5	Ensembl	1830	chrM	+	11735	13565					CTCAATCACCCAAACCCAACTATCTAAAATAATATCCAACCAAAAAGGGCTAATCAAACT	89744.8	19703.8	16.496	14.3084	92840.8	75085.2	120245	70807.8	8914.65	10254	29256.9	30389.7	16.5531	16.5417	16.9157	15.9735	14.2672	14.1428	14.3247	14.4987
ASRNV20022863	5.44876e-05	0.0189833	4.39181	up	protein_coding	NM_020096	protein_coding	Ifit1	RefSeq	2174	chr1	+	260165588	260167655	56824	Rn.48677	interferon-induced protein with tetratricopeptide repeats 1	GO:0003723|GO:0005737|GO:0005737|GO:0009615|GO:0035457|GO:0035457|GO:0035458|GO:0035458|GO:0050688|GO:0051607|GO:0071357|GO:0071360	CCTGCATTTTGAATGCAGCTTACCTTTGTGAAGTTAATATACTCACAACTAAGTGTTCTA	41.9345	5	4.9066	2.77179	69.4972	50.4694	20.6486	27.1226	5	5	5	5	5.05014	4.72852	4.71134	5.13641	3.09175	3.07693	2.4349	2.48357
ASRNV20010877	0.000360791	0.0415083	4.37066	up	protein_coding	NM_001007654	protein_coding	Agtrap	RefSeq	2179	chr5	-	168546217	168556520	298646	Rn.8471	angiotensin II receptor-associated protein	GO:0000139|GO:0001666|GO:0003674|GO:0004945|GO:0004945|GO:0005575|GO:0005654|GO:0005654|GO:0005737|GO:0005789|GO:0005886|GO:0005886|GO:0005938|GO:0005938|GO:0008217|GO:0008217|GO:0016021|GO:0030659|GO:0038166|GO:0043231	AGAAGACAAGAAGCCCAAGATGTTTTCTCGTGTTTCTGGAAGGGTTCTTGTCGGAAGGAA	373.991	67.8606	8.24932	6.12147	398.993	398.334	351.54	347.096	90.3051	121.729	31.7646	27.6437	7.95219	8.25947	8.33996	8.44565	6.41957	6.74791	5.68716	5.63122
ASRNV20004302	0.000102232	0.0232883	4.14968	up	protein_coding	ENSRNOT00000046211	protein_coding	AABR06041914.1	Ensembl	1053	chr6	-	24625371	24626480					AGTACAATCAGATCTGTAGAATTGAGGAAGAGCTAGGCAGCAAAGCCAAGTTTGCTGGCA	422.109	90.591	8.07443	6.02143	278.824	216.599	671.556	521.457	28.0693	45.2897	144.485	144.52	8.36108	8.20911	7.96174	7.76581	5.48716	6.06673	6.22944	6.3024
ASRNV20022617	6.98974e-05	0.0209613	4.13087	up	protein_coding	NM_019157	protein_coding	Aqp7	RefSeq	1267	chr5	-	61888636	61902549	29171	Rn.11111	aquaporin 7	GO:0005737|GO:0005737|GO:0005886|GO:0005886|GO:0005911|GO:0006833|GO:0006833|GO:0007283|GO:0015250|GO:0015250|GO:0015250|GO:0015254|GO:0015254|GO:0015265|GO:0015793|GO:0015793|GO:0015840|GO:0016021|GO:0030529|GO:0031526|GO:0034220|GO:0042493|GO:0070295|GO:0070295|GO:0071918	TACTTCTTAGTAGAGCTTGTCTGTGACCACAACCCTTCTGCAATAAAGCACACCTCATAC	8836.2	3528.85	11.594	9.54759	967.327	816.947	18126.6	15433.9	117.951	145.868	7423.4	6428.18	11.8108	11.9279	11.4955	11.142	9.2679	9.44884	9.78577	9.68784
ASRNV20013471	5.72821e-05	0.0190983	4.03603	up	protein_coding	NM_001033924	protein_coding	Fcer2	RefSeq	2025	chr12	-	4395818	4407330	171075	Rn.10326	Fc fragment of IgE receptor II	GO:0002925|GO:0002925|GO:0009897|GO:0009897|GO:0016021|GO:0051000|GO:0051000|GO:0051712|GO:0051712|GO:0051770|GO:0051770|GO:0070062|GO:0070062	TCCCATGTTACCAAGGACTTACAAAATTACCAGAGTAATCAGTTGGCCCAGAAGTCCCAG	79.8539	18.7977	5.63052	3.61758	161.363	112.592	27.972	17.4888	29.7746	35.4163	5	5	5.70356	5.33631	5.92985	5.55235	3.8396	3.93498	3.32324	3.37251
ASRNV20023030	0.000310099	0.0400416	3.9849	up	protein_coding	NM_022181	protein_coding	Aqp6	RefSeq	1315	chrX	+	115763287	115766221	29170	Rn.48667	aquaporin 6	GO:0005253|GO:0005253|GO:0006833|GO:0015112|GO:0015250|GO:0015254|GO:0015706|GO:0015793|GO:0016021|GO:0016324|GO:0030658|GO:0042476|GO:0042476|GO:0098656|GO:0098656	ATGAACCCAGCTCGCTCCTTCGGCCCTGCGGTCATTGTTGGGAAGTTTGCAGTCCATTGG	2379.94	421.765	11.0127	9.01821	3758.83	3028.97	1762.37	969.57	401.559	831.906	195.995	257.601	10.8521	10.9436	11.4986	10.7567	8.54069	9.50416	8.82347	9.20451
ASRNV20019814	2.69465e-08	0.000319195	3.8979	up	protein_coding	NM_001169146	protein_coding	Rps16	RefSeq	819	chr1	-	86620607	86623553	140655	Rn.29791	ribosomal protein S16	GO:0000462|GO:0003674|GO:0003723|GO:0003723|GO:0003735|GO:0005925|GO:0005925|GO:0006364|GO:0006412|GO:0015935|GO:0015935|GO:0016020|GO:0016020|GO:0022627|GO:0022627|GO:0042274|GO:0044822|GO:0044822|GO:0070062|GO:0070062|GO:0097421	TTGGTTAGACAATGCAAGAGATACCTTTAATAAGTGGCTGTGGGGACTGGAGTGATGGCT	442.158	81.9461	8.27388	6.31119	348.847	261.58	568.4	589.805	58.0547	63.5141	106.814	99.4017	8.39276	8.18845	8.18365	8.33068	6.32553	6.27976	6.31576	6.3237
ASRNV20019251	0.000240359	0.0367378	3.80385	up	protein_coding	NM_001134740	protein_coding	Tdrd5	RefSeq	3303	chr13	-	78797042	78845281	289129	Rn.108460	tudor domain containing 5	GO:0007286|GO:0007286|GO:0007286|GO:0030719|GO:0030719|GO:0030719|GO:0033391|GO:0033391|GO:0033391|GO:0043046|GO:0043046|GO:0043046|GO:0071546|GO:0071546|GO:0071546	GGAGTTTGTGTAGATGTTTCTGTGAGTGTTGTTCTTGTACATATCATGACTGATAAATGA	117.201	21.0459	6.22946	4.302	258.832	132.313	41.4117	36.2468	35.2023	33.2384	9.34039	6.40259	6.90897	6.04274	5.98093	5.9852	4.54497	4.2533	4.3489	4.06083
ASRNV20008910	0.000260755	0.0374397	3.67618	up	protein_coding	ENSRNOT00000076209	protein_coding	Tbl2	Ensembl	4242	chr12	-	26563423	26576336	686610	Rn.226118	transducin (beta)-like 2	GO:0005783|GO:0005783|GO:0019901|GO:0019901|GO:0030968|GO:0030968|GO:0031369|GO:0031369|GO:0042149|GO:0042149|GO:0044822|GO:0044822|GO:0051219|GO:0051219|GO:0071456|GO:0071456	CAGAGGATTTCCCTAAAAAACACAAGGCACCCATTATCAACATCGGCATTGCTGACACAG	173.328	33.2488	6.06954	4.19134	345.832	325.328	8.74675	13.4027	45.8468	77.1482	5	5	6.19801	6.38351	5.50841	6.18826	3.7513	4.45364	4.25525	4.30517
ASRNV20006598	0.000458201	0.0433505	3.62562	up	protein_coding	ENSRNOT00000071049	protein_coding	Ooep	Ensembl	501	chr8	-	85272556	85273561	301100		oocyte expressed protein	GO:0001701|GO:0003723|GO:0005938|GO:0006468|GO:0007566|GO:0009566|GO:0009880|GO:0035088|GO:0043234|GO:0043623|GO:0045177	CAAGCGTCAAAGGGCAACCCGCCTCTGCTGGAGGGAAGAGAAGCACGGATGGATTCTTAA	182.861	33.2525	6.99704	5.13881	141.362	139.792	198.671	251.619	45.0105	37.2563	29.2291	21.5139	6.60968	6.82742	7.06523	7.48582	5.66122	5.15906	4.98509	4.74988
ASRNV20006247	8.52852e-06	0.0106342	3.46741	up	protein_coding	ENSRNOT00000066912	protein_coding	AABR06026770.1	Ensembl	1263	chr3	-	148263284	148264569					AGATCCTTAGCATCGAGGAGGAGCTAGGCAGCAAAGCCAGGTTTGCTGGCAGGTCCTTCA	1136.38	272.413	9.82555	8.03169	933.3	747.806	1612.99	1251.42	139.425	197.775	360.824	391.627	9.90835	9.90666	9.90325	9.58395	7.75265	8.18	8.01719	8.17692
ASRNV20002413	5.27821e-05	0.0188194	3.45902	up	protein_coding	ENSRNOT00000030609	protein_coding	Ooep	Ensembl	450	chr8	-	85272541	85273552	301100		oocyte expressed protein	GO:0001701|GO:0003723|GO:0005938|GO:0006468|GO:0007566|GO:0009566|GO:0009880|GO:0035088|GO:0043234|GO:0043623|GO:0045177	AACAAGTTGAAGAGTTTTTAAAACAACATGCGTCCTCAATCATAACCCAAGCGTCAAAGG	3620.17	626.388	10.8456	9.05521	9061.08	4531.34	430.084	458.194	958.975	1378.49	107.378	60.7107	11.0873	10.5244	10.7957	10.9749	9.01507	9.23835	9.25404	8.71338
ASRNV20010113	7.49494e-05	0.0212592	3.32167	up	protein_coding	NM_001000874	protein_coding	Olr1149	RefSeq	972	chr8	-	19654353	19655325	405172	Rn.143594	olfactory receptor 1149	GO:0004930|GO:0004984|GO:0005886|GO:0007186|GO:0016021|GO:0050911	TGGGAAACTTGCTTATAATTGTGATTTCTATCTCAGACTCCCATCTTCATACCCCTATGT	202.633	45.638	7.06011	5.3282	360.133	332.747	74.5906	43.0625	85.8657	73.2422	11.8748	11.569	7.12383	7.28372	7.14247	6.69041	5.70667	5.23551	5.14123	5.22937
ASRNV20024349	1.63913e-05	0.0118014	3.2399	up	protein_coding	NM_053433	protein_coding	Fmo3	RefSeq	1916	chr13	-	85732370	85750452	84493	Rn.163228	flavin containing monooxygenase 3	GO:0004497|GO:0004499|GO:0004499|GO:0005789|GO:0016021|GO:0016597|GO:0017144|GO:0034899|GO:0043231|GO:0050660|GO:0050661|GO:0050661|GO:0055114	AGATTCCCTCTAGAATGTCTGCGAGTCACCGACAATAACCAGACAAGAACTTTGCTATTT	435.532	93.5026	8.38043	6.68448	426.17	332.801	589.761	393.396	92.1591	103.013	105.078	73.7598	8.42304	8.29713	8.57557	8.22596	6.85544	6.84914	6.65676	6.37658
ASRNV20023776	0.000217129	0.0348276	3.22453	up	protein_coding	NM_031327	protein_coding	Cyr61	RefSeq	1987	chr2	-	270055953	270058912	83476	Rn.22129	cysteine-rich, angiogenic inducer, 61	GO:0001558|GO:0001649|GO:0001649|GO:0001934|GO:0002041|GO:0002041|GO:0003181|GO:0003181|GO:0003278|GO:0003278|GO:0003281|GO:0003281|GO:0005178|GO:0005178|GO:0005178|GO:0005520|GO:0005576|GO:0005578|GO:0006935|GO:0007155|GO:0007155|GO:0007165|GO:0007267|GO:0008201|GO:0010518|GO:0010518|GO:0010811|GO:0010811|GO:0016337|GO:0030198|GO:0030198|GO:0030335|GO:0030335|GO:0030335|GO:0030513|GO:0030513|GO:…	AATGTAGCTTTCGGGGAGGGATGGGGAAATGTAATACTGGAATAATTTGTAAATGATTTT	11194	3195.74	13.2976	11.6085	10057.2	7237.13	8554.11	18927.5	1312.79	1459.95	4847.34	5162.87	13.3811	13.3511	12.7329	13.7252	11.6778	11.4852	11.55	11.721
ASRNV20017961	0.000461117	0.0433505	3.2206	up	protein_coding	NM_001109118	protein_coding	Elovl2	RefSeq	3731	chr17	+	23366146	23405731	498728	Rn.105402	ELOVL fatty acid elongase 2	GO:0000038|GO:0005783|GO:0005789|GO:0006636|GO:0009922|GO:0009922|GO:0016021|GO:0016747|GO:0034626|GO:0034626|GO:0042761|GO:0042761	ATCTTCCAGTCTTCCTACATGATGACACTGGTTATCCTGTTCTTAAACTTCTATATTCAG	78.3902	16.9894	5.22187	3.53454	140.673	152.063	14.4853	6.33953	20.7199	37.2379	5	5	5.2522	5.62934	5.37214	4.6338	3.22068	3.82466	3.52198	3.57084
ASRNV20009996	0.000280085	0.0394576	3.15375	up	protein_coding	NM_001000748	protein_coding	Olr60	RefSeq	963	chr1	-	174068496	174069459	405017	Rn.141919	olfactory receptor 60	GO:0004930|GO:0004984|GO:0004984|GO:0005886|GO:0007165|GO:0007186|GO:0016021|GO:0050911|GO:0050911	ATCTATAGTGTCAAGTCCAAGCCCATCAGGGGAGCCATGTTCAGAGTTCTAAGAGGAAAA	446.732	98.2649	7.68154	6.02447	818.219	895.187	46.9723	26.551	189.264	186.947	8.86903	7.9799	7.26768	7.8235	8.05957	7.5754	5.93626	5.6693	6.23656	6.25576
ASRNV20019622	0.000389069	0.0417079	3.04934	up	protein_coding	NM_001159653	protein_coding	Gnas	RefSeq	2543	chr3	+	178426254	178490285	24896	Rn.127731	GNAS complex locus	GO:0001501|GO:0001726|GO:0001894|GO:0001894|GO:0001934|GO:0001958|GO:0001958|GO:0001965|GO:0003924|GO:0004871|GO:0004871|GO:0004871|GO:0005159|GO:0005515|GO:0005525|GO:0005525|GO:0005525|GO:0005576|GO:0005634|GO:0005737|GO:0005737|GO:0005768|GO:0005794|GO:0005829|GO:0005829|GO:0005829|GO:0005834|GO:0005886|GO:0005886|GO:0006112|GO:0006112|GO:0006306|GO:0006306|GO:0006357|GO:0007186|GO:0007186|GO:…	CCCATCCGGCGTCACTAATGGGTGACTCCGTCCAGATTCTCCTTGTTTTCATGGATAAAG	74.4364	21.2529	5.36377	3.75527	132.322	134.3	10.4149	20.7097	33.4736	41.5379	5	5	5.02898	5.30668	5.12262	5.99679	3.74508	3.91938	3.65529	3.70134
ASRNV20026194	6.86102e-05	0.020839	2.97283	up	protein_coding	NM_182815	protein_coding	Zp3r	RefSeq	2025	chr13	-	52375708	52420503	289010	Rn.97596	zona pellucida 3 receptor	GO:0007339|GO:0043159|GO:0043160	TACACATACGGCTCCATGGTCATCTACAGTTGTGATCCCAGCTATACACTCTTTGGCAAT	119.186	28.3771	5.82094	4.24911	235.621	214.645	12.8765	13.6029	48.6165	54.3863	5.50576	5	5.87579	6.00035	5.60251	5.80512	4.21063	4.20663	4.62495	3.95423
ASRNV20021838	1.44965e-05	0.0118014	2.96346	up	protein_coding	NM_012806	protein_coding	Mapk10	RefSeq	2786	chr14	+	8053728	8340391	25272	Rn.9911	mitogen activated protein kinase 10	GO:0000122|GO:0000165|GO:0004705|GO:0004705|GO:0004705|GO:0004707|GO:0005515|GO:0005524|GO:0005524|GO:0005622|GO:0005634|GO:0005737|GO:0005737|GO:0005739|GO:0005739|GO:0005886|GO:0005886|GO:0006468|GO:0006468|GO:0007254|GO:0007254|GO:0007254|GO:0007258|GO:0009414|GO:0009416|GO:0009416|GO:0042752|GO:0042752|GO:0043005|GO:0043204|GO:0045475|GO:0045475|GO:0071474|GO:0097481	CCAACCTTGGATGTGAAAATTGCCTTTTGTCAGGTGTGTGTTCCTTACAGGTAAAACAAG	123.865	30.1526	6.56438	4.9971	146.764	156.413	109.264	83.0204	32.6509	40.628	27.1809	20.1507	6.49578	6.84979	6.53027	6.38168	4.98321	5.1513	5.04468	4.80922
ASRNV20021589	1.35885e-05	0.0118014	2.92677	up	protein_coding	NM_012544	protein_coding	Ace	RefSeq	4142	chr10	+	93922061	93939118	24310	Rn.10149	angiotensin I converting enzyme	GO:0001666|GO:0001822|GO:0001822|GO:0002446|GO:0003081|GO:0003084|GO:0003084|GO:0003779|GO:0004175|GO:0004180|GO:0005615|GO:0005615|GO:0005737|GO:0005737|GO:0005764|GO:0005768|GO:0005886|GO:0005886|GO:0006508|GO:0006518|GO:0007283|GO:0007420|GO:0007565|GO:0007568|GO:0008144|GO:0008144|GO:0008217|GO:0008217|GO:0008217|GO:0008233|GO:0008237|GO:0008237|GO:0008238|GO:0008240|GO:0008241|GO:0008241|GO:…	TGCCTAGATCCCAAGGTGACTTTGACCCAGGGTCCAAGTTCCACGTTCCTGCGAATGTGC	120.02	29.2012	6.46261	4.9133	129.04	113.946	156.457	80.6374	26.6361	29.2971	33.1653	27.7061	6.5129	6.54294	6.66532	6.12931	4.88829	4.85045	5.00501	4.90947
ASRNV20021338	0.000413293	0.0423176	2.91889	up	protein_coding	NM_001290110	protein_coding	Mtfr2	RefSeq	1925	chr1	+	17379256	17394537	100911069		mitochondrial fission regulator 2	GO:0000266|GO:0000266|GO:0003677|GO:0005634|GO:0005730|GO:0005739|GO:0005739|GO:0006915|GO:0007005|GO:0009060|GO:0009060|GO:0016607|GO:0043620|GO:0044822|GO:0045892|GO:2000144|GO:2001022|GO:2001244	ACTATGAACTTGCGGTTCCGTCTTTTGCTGATGTTTTGTGTGTGGCAGATGATGGAGAAG	208.61	53.9321	7.36001	5.81459	279.62	224.825	178.325	151.668	41.441	73.4149	40.199	60.6734	7.47517	7.37847	7.31278	7.27361	5.2542	6.05213	5.71736	6.23466
ASRNV20001225	0.000533961	0.0449421	2.90714	up	protein_coding	ENSRNOT00000015387	protein_coding	Tiparp	Ensembl	1974	chr2	+	176688180	176710351	310467	Rn.24217	TCDD-inducible poly(ADP-ribose) polymerase	GO:0001570|GO:0001570|GO:0001822|GO:0001822|GO:0003950|GO:0003950|GO:0005634|GO:0005634|GO:0006471|GO:0006471|GO:0006807|GO:0006807|GO:0008209|GO:0008209|GO:0008210|GO:0008210|GO:0008585|GO:0008585|GO:0009791|GO:0009791|GO:0010629|GO:0010629|GO:0030097|GO:0030097|GO:0035326|GO:0035326|GO:0044236|GO:0044236|GO:0045732|GO:0045732|GO:0046872|GO:0048008|GO:0048008|GO:0048705|GO:0048705|GO:0048745|GO:…	ATGACCAGAGTTACCCTTATTTTGTTATCCAATATGAAGAAGTCAGTAACACTGTTTCCA	156.785	41.8982	6.92201	5.38241	179.622	189.783	137.808	119.925	32.0045	38.3608	41.8472	55.3803	7.05193	7.41769	6.61193	6.60648	5.17294	5.28247	5.34673	5.72749
ASRNV20006882	0.000601526	0.0475025	2.89658	up	protein_coding	ENSRNOT00000071671	protein_coding	AABR06082895.1	Ensembl	342	chr15	-	33096022	33096471					ATACAATAAAGAAACCACGTCCTTCCACTTGCAGAAAGCTTCAGTGCAAGAGTCGGACTC	98.3651	22.5182	5.34944	3.81509	233.909	141.807	7.24038	10.5046	43.0904	36.9823	5	5	5.85832	5.25624	4.82328	5.45992	4.01818	3.57653	3.80787	3.85777
ASRNV20001808	2.85123e-05	0.0150108	2.82278	up	protein_coding	ENSRNOT00000023184	protein_coding	Csprs	Ensembl	915	chr9	+	92296395	92297310	316579		component of Sp100-rs	GO:0004930|GO:0007186|GO:0016021	AAATCTGGTGCTTTTTGGTATCTTCGCTTTTGCGCAATGTTTCAACCCTCTGGTCTACGG	54.2124	14.8424	4.92611	3.42899	104.86	88.6614	9.83944	13.4882	19.2435	30.1261	5	5	4.90764	4.8655	4.7171	5.21421	3.35729	3.67116	3.32092	3.36661
ASRNV20002812	0.00020522	0.0337629	2.74938	up	protein_coding	ENSRNOT00000034281	protein_coding	AABR06077850.1	Ensembl	1215	chr14	+	18696478	18697744					TAGAGTGGAGGAAGAGCTGGGCAGTAAAGCCAAGTTTGCTGGCAGCTCCTTCAGGGACTC	377.098	108.023	7.76846	6.30935	201.779	159.693	647.017	499.902	32.9066	59.5632	166.449	173.173	7.78419	7.65442	7.9229	7.71232	5.80021	6.54666	6.38329	6.50725
ASRNV20003427	0.000359941	0.0415083	2.74328	up	protein_coding	ENSRNOT00000039386	protein_coding	AABR06057036.1	Ensembl	1074	chr8	+	115936307	115937395					TCATGGTGTCCCGTCAATCTGGGGAGACTGAGGACACTTTCATTGCCAACCTGGTGGTGG	1255.27	498.97	9.53613	8.08022	594.055	426.226	2216.81	1783.98	86.529	137.332	887.263	884.755	9.80337	9.57042	9.55425	9.21645	7.59771	8.21077	8.22405	8.28836
ASRNV20005456	0.000471299	0.0434457	2.73309	up	protein_coding	ENSRNOT00000058454	protein_coding	AABR06104266.1	Ensembl	378	chrX	-	47005839	47010224					CATCTAAGCCTGTTTCATTTTTTGCCAATCTTCTCTTTTGTGATGACAGAAATAACTGGT	54.7939	15.3217	4.89627	3.44574	97.7944	98.3351	7.4007	15.6454	25.7756	25.5111	5	5	4.69831	4.96015	4.47796	5.44867	3.53565	3.39272	3.40418	3.45042
ASRNV20024079	0.000314402	0.0400772	2.70397	up	protein_coding	NM_031806	protein_coding	Gpr6	RefSeq	2236	chr20	-	47518789	47521561	83683	Rn.32092	G protein-coupled receptor 6	GO:0003376|GO:0003376|GO:0005829|GO:0005886|GO:0007186|GO:0007204|GO:0007204|GO:0016021|GO:0038036|GO:0038036	CCCAATAAAACCAATAAAATTCTCCTAAAGCAGGATTCCCAGATCTTCATGGGGTAACTG	111.8	34.6185	5.67173	4.23665	218.965	206.237	12.931	9.06555	47.6877	80.7863	5	5	5.38729	5.547	5.99997	5.75265	3.84668	4.524	4.2606	4.31531
ASRNV20019741	0.00018425	0.0326208	2.62834	up	protein_coding	NM_001166761	protein_coding	Vom1r104	RefSeq	966	chr4	+	186710384	186711350	685945	Rn.222408	vomeronasal 1 receptor 104		GCCACAGTCAGCCCTTTTGTGTTTATGAGCATTGAAAAACATATAGTTAACTTTTTTAGG	150.625	43.4842	5.86877	4.47462	290.404	292.842	10.5102	8.74464	70.3392	93.5975	5	5	5.87613	6.18404	5.7131	5.7018	4.51504	4.82323	4.25505	4.30514
ASRNV20015956	2.68142e-06	0.00907506	2.62349	up	protein_coding	NM_001106960	protein_coding	Frmpd4	RefSeq	5123	chrX	+	28470067	28599599	302656	Rn.105033	FERM and PDZ domain containing 4	GO:0005546|GO:0005546|GO:0005856|GO:0043197|GO:0043197|GO:0051835|GO:0051835	ACCATGGCTGCTCTTGTAAGCACACTAACACGTTCTCTCAAGATGCTTTTAAATAAATAA	407.111	105.397	6.81302	5.42153	831.64	779.066	10.1422	7.59388	183.43	228.157	5	5	6.72908	7.01481	6.8153	6.6929	5.32851	5.51484	5.39724	5.44554
ASRNV20002866	8.40562e-05	0.0215051	2.62333	up	protein_coding	ENSRNOT00000034734	protein_coding	AABR06087049.1	Ensembl	927	chr16	-	24209306	24210252					TTGACCAGCTGGTGATCGAGATGAACGGCACCGAGAATAAATCTAAGTTTGGTGCAAATG	290.304	81.796	7.82833	6.43693	307.211	293.633	324.09	236.281	63.0075	98.6702	78.0238	87.4825	7.8197	8.02518	7.84292	7.62551	6.18422	6.74418	6.29802	6.5213
ASRNV20022947	7.29381e-05	0.0212592	2.57004	up	protein_coding	NM_021693	protein_coding	Sik1	RefSeq	2650	chr20	-	12845507	12855040	59329	Rn.42905	salt-inducible kinase 1	GO:0000122|GO:0000287|GO:0000287|GO:0002028|GO:0004674|GO:0004674|GO:0004674|GO:0005515|GO:0005524|GO:0005524|GO:0005634|GO:0005634|GO:0005634|GO:0005737|GO:0005737|GO:0005829|GO:0006468|GO:0006468|GO:0006468|GO:0007346|GO:0007346|GO:0008140|GO:0008140|GO:0010830|GO:0010830|GO:0010868|GO:0010868|GO:0019901|GO:0019901|GO:0032792|GO:0032792|GO:0035556|GO:0035556|GO:0035556|GO:0042826|GO:0042826|GO:…	CAAGAACTTTCTAGACGTGAAACAAGCAATATGTTTGGTGTACGGGCTTTTTTAGGAGTT	60.0077	17.4869	4.93467	3.57288	117.095	104.239	9.04725	9.64966	35.1802	24.7675	5	5	4.92501	4.96258	4.77386	5.07722	3.91818	3.30767	3.50552	3.56014
ASRNV20000138	0.000114578	0.0253689	2.55217	up	protein_coding	ENSRNOT00000002064	protein_coding	RGD1559534	Ensembl	1074	chr10	-	44417848	44418922	287338		similar to Alpha enolase (2-phospho-D-glycerate hydro-lyase)	GO:0000015|GO:0000287|GO:0004634|GO:0006096	AGAAGTTCATAGCTAGTACAGGTATCCAGGTGGTAGATGACCTCACAGTGACCAAACCTA	485.621	132.133	8.52504	7.17331	404.581	371.084	647.633	519.187	108.194	146.888	129.04	144.411	8.3275	8.48546	8.72316	8.56403	7.1698	7.51894	6.90324	7.10127
ASRNV20022640	1.76711e-05	0.0118014	2.54898	up	protein_coding	NM_019180	protein_coding	Tpsb2	RefSeq	1102	chr10	+	14539017	14540810	29268	Rn.10183	tryptase beta 2	GO:0004252|GO:0004252|GO:0005576|GO:0006508|GO:0008201|GO:0008233	TGTTCCCATTGTCCAGGATGGCATGCTGTGTGCTGGAAATACCAGGAGCGACTCCTGCCA	239.674	68.6249	7.24589	5.89597	448.365	398.581	57.8522	53.8977	102.039	141.354	17.4669	13.6399	7.23863	7.34647	7.15762	7.24083	5.79873	6.18644	5.88379	5.71491
ASRNV20006323	4.8757e-05	0.0188194	2.53772	up	protein_coding	ENSRNOT00000067571	protein_coding	Tex9	Ensembl	1026	chr8	+	73967925	73991280	300822	Rn.198802	testis expressed 9		TGTTGTTACCATGGCAACCGCATCGCTCCAGGGCAGGTAAAGATGGCCGGTCGAAGTGTT	90.5314	26.3317	5.31271	3.96917	187.315	156.454	11.8123	6.54428	43.1857	52.1411	5	5	5.4402	5.39437	5.44506	4.9712	4.00404	4.12887	3.84719	3.89659
ASRNV20022802	0.000346332	0.0415083	2.52028	up	protein_coding	NM_019354	protein_coding	Ucp2	RefSeq	1620	chr1	+	171707620	171713990	54315	Rn.13333	uncoupling protein 2 (mitochondrial, proton carrier)	GO:0000303|GO:0001666|GO:0001666|GO:0003674|GO:0003735|GO:0005737|GO:0005739|GO:0005739|GO:0005743|GO:0006412|GO:0006839|GO:0007565|GO:0007568|GO:0009749|GO:0010942|GO:0016021|GO:0032869|GO:0032870|GO:0034198|GO:0043066|GO:0051881|GO:0051881|GO:0061179|GO:0070542|GO:0071333|GO:0097421	ATGTGGTCAAGACGAGATATATGAACTCTGCCTTGGGCCAGTACCACAGCGCCGGCCACT	214.341	60.2442	7.27123	5.93765	205.148	170.661	308.317	173.237	42.4791	68.1103	65.5111	64.8763	7.37606	7.32541	7.44698	6.93649	5.76597	6.36474	5.77019	5.8497
ASRNV20003688	1.96331e-06	0.00874205	2.50077	up	protein_coding	ENSRNOT00000041388	protein_coding	AABR06025718.1	Ensembl	1227	chr3	-	115396082	115397352					AAGCTGGACAGCAAAGCCAAGTTTACTGGCAGGTCCTTCAGCAAACTGCTGGCCAAGTAA	259.364	74.1174	7.37729	6.05492	178.556	142.633	397.986	318.279	42.1506	51.0397	102.739	100.54	7.34698	7.22103	7.52991	7.41123	5.95362	6.07975	6.06146	6.12484
ASRNV20004377	0.000404492	0.0423176	2.42797	up	protein_coding	ENSRNOT00000046779	protein_coding	AABR06089930.1	Ensembl	285	chr17	-	2355534	2370960					ATCGAAGAGATGAACCTGGACTTTACCAGGAAGGCTACACTGGCTGGACACTGAGGCCCG	59.7903	15.3645	4.7322	3.45244	123.901	102.299	5.70639	7.25496	26.4573	25.0009	5	5	5.02767	4.93911	4.24622	4.71579	3.49354	3.31137	3.47779	3.52708
ASRNV20025800	7.67145e-05	0.0212592	2.4109	up	protein_coding	NM_153724	protein_coding	Rcan1	RefSeq	2165	chr11	-	36145268	36155595	266766	Rn.12942	regulator of calcineurin 1	GO:0000166|GO:0002931|GO:0005634|GO:0005737|GO:0005737|GO:0006979|GO:0007165|GO:0007519|GO:0007614|GO:0008597|GO:0009612|GO:0030346|GO:0031987|GO:0033173|GO:0033173|GO:0042802|GO:0043627|GO:0043666|GO:0048741|GO:0050790|GO:0051151|GO:0070884	CACCCAGTGTTTCTAGTTCTGCACTTTGAACCGGAGAGGCCAACCTCAAAGATATTTTTT	17819.1	9873.06	13.0783	11.8087	2970.22	2194.96	27251.1	38860.2	482.742	627.387	20316.5	18065.6	13.1023	13.0607	12.9023	13.2479	11.5313	11.7203	12.0151	11.9683
ASRNV20017341	3.7459e-05	0.0167442	2.39912	up	protein_coding	NM_001108459	protein_coding	Clvs2	RefSeq	2574	chr1	+	26631831	26677841	361459	Rn.230112	clavesin 2	GO:0005215|GO:0005768|GO:0005768|GO:0005802|GO:0006810|GO:0007040|GO:0030136|GO:0031901|GO:0080025|GO:0080025	AGGTCTTCAGGTAAGGGTATACCACTGTTATTGTTTCTTTGTTTCCTATATGCTGTTTGC	49.4199	13.4778	4.63713	3.37463	101.62	80.113	10.1194	5.82678	16.9384	26.9728	5	5	4.71375	4.56235	4.85237	4.42007	3.16979	3.40557	3.43595	3.48719
ASRNV20003530	0.000260113	0.0374397	2.39427	up	protein_coding	ENSRNOT00000040187	protein_coding	Pcdh10	Ensembl	3102	chr2	+	156482755	156497925	361943		protocadherin 10	GO:0005509|GO:0005886|GO:0007155|GO:0007156|GO:0007156|GO:0016021	TTTCTAATAATATTCCTCCAACACCTACATCTACACCCATCTCTCTTCTATTCATTCTCT	138.277	40.5527	6.6664	5.40681	203.272	205.88	91.1678	52.7874	45.9611	68.3	27.3484	20.6014	6.61534	6.9173	6.78964	6.34331	5.15645	5.6388	5.52397	5.30803
ASRNV20020221	0.000156588	0.0310388	2.37928	up	protein_coding	NM_001191641	protein_coding	Trim58	RefSeq	1458	chr10	+	44076387	44087527	303167	Rn.226972	tripartite motif-containing 58	GO:0005622|GO:0008270	TGGGTCTTACATCTACACATTTAACCATCTCTTCTCCGGTGTTCTCAGGCCCTATTTCTT	83.441	25.9101	5.76802	4.51749	127.571	153.666	27.4413	25.0851	35.3382	52.7482	8.7921	6.76176	5.45146	5.97925	5.8059	5.83546	4.33406	4.77378	4.56502	4.39711
ASRNV20010835	0.000370414	0.0415083	2.3163	up	protein_coding	NM_001007608	protein_coding	Skp1	RefSeq	1244	chr10	+	37368050	37382971	287280	Rn.3477	S-phase kinase-associated protein 1	GO:0004842|GO:0005634|GO:0005737|GO:0005813|GO:0005813|GO:0005829|GO:0005829|GO:0005829|GO:0008013|GO:0016567|GO:0016567|GO:0019005|GO:0019005|GO:0019005|GO:0031146|GO:0031146|GO:0031146|GO:0031467|GO:0031467|GO:0031467|GO:0031519|GO:0035518|GO:0061630|GO:0070062|GO:0097602	AGACTTCTATTCGGTTGTGAACTCTGTTCGGCAGCCTCAGGCCTGCGGTCTTGAGACCGA	102.591	27.5321	6.04528	4.83346	74.2873	63.7032	136.358	136.017	18.6433	25.3552	33.2255	32.9045	6.02221	5.99599	6.01097	6.15195	5.0507	5.17789	4.5122	4.59303
ASRNV20009372	0.000154282	0.0309753	2.26357	up	protein_coding	NM_001000081	protein_coding	Olr1584	RefSeq	945	chr13	+	96618116	96619061	289247	Rn.142342	olfactory receptor 1584	GO:0004888|GO:0004930|GO:0004984|GO:0005886|GO:0007186|GO:0007186|GO:0016021|GO:0016021|GO:0050907|GO:0050911	TAGTTGCACTGTTCTATGCTTCTGCTTTTACTGTGTATGTGGGTTCACCTCAGAGCAGAC	47.1758	14.2471	4.57372	3.39512	80.2365	93.2199	9.48517	5.76167	20.5475	26.441	5	5	4.4302	4.9163	4.65002	4.29835	3.39021	3.49661	3.32212	3.37152
ASRNV20014540	0.000446497	0.0428583	2.24091	up	protein_coding	NM_001100666	protein_coding	Schip1	RefSeq	2372	chr2	-	191602248	192429464	295105	Rn.22212	schwannomin interacting protein 1	GO:0042802	CAGCCTCTGATTCAGTCTCCTCTTACCTGCAGGTGCTCTAGAAACTTCAAAATGCGACTG	398.365	120.241	8.19605	7.03197	707.839	593.264	184.713	107.645	156.111	214.769	71.426	38.6563	8.20503	8.25713	8.36909	7.95296	6.76722	7.18163	7.36011	6.81893
ASRNV20008605	0.000113271	0.025316	2.22679	up	protein_coding	ENSRNOT00000075537	protein_coding	Gp6	Ensembl	897	chr1	-	75483475	75504361	684555		glycoprotein 6 (platelet)	GO:0005518|GO:0005887|GO:0009986|GO:0009986|GO:0016021|GO:0070062|GO:0070062|GO:0097197|GO:0097197	ACCCACAGAGGTACCATCTCCTATGACAGAAAAGCCTATGAATATCACTGTCTCTCCAGA	325.433	104.103	6.57005	5.41508	741.527	542.338	10.8582	7.00834	190.931	215.48	5	5	6.69854	6.49948	6.68503	6.39715	5.60204	5.59834	5.20598	5.25396
ASRNV20019875	0.000348884	0.0415083	2.18742	up	protein_coding	NM_001170478	protein_coding	Zfp319	RefSeq	2249	chr19	+	10103085	10107065	291849	Rn.144767	zinc finger protein 319	GO:0003676|GO:0005634|GO:0005634|GO:0046872	ACTGAAGCCATTACTTTCCAAACCCAGTTTCATCTTCCCAAGCATGTCAGAAAGCTGGCA	209.448	71.9209	6.94062	5.81139	404.348	351.68	45.3664	36.4001	122.318	142.893	11.6522	10.8209	6.63975	6.71294	7.24342	7.16636	5.74926	5.84082	5.81106	5.84441
ASRNV20003862	0.000373191	0.0415083	2.17855	up	protein_coding	ENSRNOT00000042649	protein_coding	Hemgn	Ensembl	2515	chr5	-	66517087	66529462	113882	Rn.22633	hemogen	GO:0005654|GO:0005654|GO:0007275|GO:0030154|GO:0045667	AGTGGTTTCCTTTCTGTGGCTCTTTCTCTTAAACCTCATGCTTAAAATCCATGTTAAAGT	537.956	163.125	8.74813	7.62476	942.26	663.119	293.672	252.774	207.235	199.81	134.437	111.018	9.09323	8.86178	8.52309	8.51442	7.75208	7.44558	7.71422	7.58717
ASRNV20024466	0.000189262	0.0326208	2.15613	up	protein_coding	NM_053567	protein_coding	Ftcd	RefSeq	1942	chr20	-	14965125	14978635	89833	Rn.20140	formimidoyltransferase cyclodeaminase	GO:0000139|GO:0000139|GO:0005542|GO:0005783|GO:0005793|GO:0005794|GO:0005794|GO:0005814|GO:0005829|GO:0005829|GO:0007010|GO:0008017|GO:0008017|GO:0019215|GO:0019556|GO:0019557|GO:0030407|GO:0030409|GO:0030412|GO:0030412|GO:0030412|GO:0030868|GO:0030868|GO:0035999|GO:0070062|GO:0070062	TGATTGGGGGTGGTATCCCGACACTCTCTGTTATCTGTGGCTTCTAGTAAAATTTGAACA	168.26	52.0677	6.85232	5.74387	297.425	265.412	55.2769	54.9265	69.4872	90.4235	26.6256	21.7345	6.9991	7.10623	6.58367	6.72029	5.58962	5.87608	5.81536	5.69444
ASRNV20018213	0.00043125	0.0425631	2.14594	up	protein_coding	NM_001109375	protein_coding	Eras	RefSeq	1066	chrX	+	16098455	16102842	679682	Rn.218605	ES cell expressed Ras	GO:0005525|GO:0005622|GO:0007264|GO:0016020	TGTAGCCTGAAGACCTTAGTCTAGCAAACTGACCCGTCTCATGTCAAGGTGACAGTTCTC	84.0335	30.4764	5.22385	4.12224	159.711	158.522	12.0494	5.85192	52.3907	59.515	5	5	4.965	5.21053	5.66661	5.05326	4.15105	4.16786	4.06064	4.10941
ASRNV20002475	0.000384561	0.0416615	2.1458	up	protein_coding	ENSRNOT00000031258	protein_coding	LOC499276	Ensembl	1239	chr1	-	208733479	208736444	499276	Rn.155111	similar to RIKEN cDNA 1700022C21		AGTGTCTCCGAGATGAGACCCTGTTGTAGGGACTTCCTTATTATCAGAATAAGCTCTTGA	199.184	73.1837	6.13367	5.03216	453.658	323.743	11.162	8.17385	131.256	151.479	5	5	6.19774	5.91248	6.29124	6.13324	5.23256	5.286	4.78097	4.8291
ASRNV20006357	0.000376751	0.0415144	2.14463	up	protein_coding	ENSRNOT00000067828	protein_coding	AABR06107100.1	Ensembl	1317	chrX	-	106884008	106890105					ACTGTGCATTGTGAATGATGAGATGATTTTGAGGAATGCCAACCCTGCAGAGGCAAGGAA	26.5365	5.90742	4.4936	3.39287	34.2397	23.4552	28.2812	20.1697	5.1639	5	6.65231	6.81346	4.50757	4.3323	4.68735	4.44717	3.73248	3.46188	3.10273	3.2744
ASRNV20017852	0.000221288	0.0349502	2.11477	up	protein_coding	NM_001109002	protein_coding	Smad6	RefSeq	1377	chr8	-	68608916	68676631	367100	Rn.42472	SMAD family member 6	GO:0000978|GO:0000978|GO:0001657|GO:0003170|GO:0003170|GO:0003281|GO:0003281|GO:0003674|GO:0003682|GO:0003682|GO:0003700|GO:0005575|GO:0005634|GO:0005634|GO:0005667|GO:0005737|GO:0006351|GO:0006955|GO:0006955|GO:0007179|GO:0007352|GO:0007352|GO:0008285|GO:0008285|GO:0010991|GO:0010991|GO:0030509|GO:0030509|GO:0030512|GO:0030512|GO:0030514|GO:0030514|GO:0030617|GO:0030617|GO:0031589|GO:0031589|GO:…	TCCATCAAGGTGTTCGACTTTGAGCGCTCAGGGCTGCTGCAGCACGCAGACGCCGCTCAT	108.903	30.9678	5.97898	4.89848	67.6436	53.2225	199.029	115.719	11.5493	16.5091	43.8601	51.9526	6.05714	5.87073	6.20516	5.78291	4.96173	5.11141	4.63643	4.88436
ASRNV20024235	0.000411576	0.0423176	2.11382	up	protein_coding	NM_053305	protein_coding	Tas1r1	RefSeq	2679	chr5	-	172758654	172770376	29407	Rn.92309	taste 1 receptor member 1	GO:0005886|GO:0007186|GO:0008527|GO:0008527|GO:0016021|GO:0050912|GO:0050912|GO:0050917|GO:0050917	AACTATAATGAAGCCAAATGTGTCACCTTCAGCCTGCTCCTCAACTTCGTATCCTGGATC	386.959	141.823	8.23547	7.15562	366.598	347.798	496.012	337.426	90.6913	129.59	212.319	134.694	8.16887	8.37554	8.36034	8.03714	6.87745	7.31997	7.42786	6.99718
ASRNV20025236	1.75816e-05	0.0118014	2.09802	up	protein_coding	NM_133550	protein_coding	Fcer2	RefSeq	1962	chr12	-	4395818	4407330	171075	Rn.10326	Fc fragment of IgE receptor II	GO:0002925|GO:0002925|GO:0009897|GO:0009897|GO:0016021|GO:0051000|GO:0051000|GO:0051712|GO:0051712|GO:0051770|GO:0051770|GO:0070062|GO:0070062	ATCCAGAACGCTCTTCAGATGTCACAAAACTTGGAAGAGCTCCAAGCTGAACAGAAGCAA	33.989	8.96294	4.26768	3.19865	66.5838	53.4725	7.63468	8.26481	13.6292	12.2226	5	5	4.30223	4.14755	4.17088	4.45005	3.34463	3.19427	3.10542	3.15029
ASRNV20022250	0.000501455	0.0443927	2.08751	up	protein_coding	NM_017014	protein_coding	Gstm1	RefSeq	1055	chr2	-	230272739	230278117	24423	Rn.202944	glutathione S-transferase mu 1	GO:0004364|GO:0004364|GO:0004364|GO:0004364|GO:0005496|GO:0005576|GO:0005737|GO:0005737|GO:0006749|GO:0006749|GO:0007608|GO:0010038|GO:0010226|GO:0010288|GO:0016151|GO:0018916|GO:0019899|GO:0019901|GO:0035690|GO:0035690|GO:0042178|GO:0042493|GO:0042803|GO:0042803|GO:0042803|GO:0043200|GO:0043209|GO:0043209|GO:0043234|GO:0043295|GO:0045471|GO:0046677|GO:0046982|GO:0046982|GO:0048678|GO:0070458	TTTCTGTGATTTGAGGTCTGCCCTGAACTCAGTCTCCCTAGACTTACCCCAAATGTAACA	4508.73	1236.13	11.6747	10.6129	9338.89	5753.24	1855.36	1087.44	1495.03	1905.35	759.76	784.386	11.8754	11.6073	11.9139	11.3023	10.4922	10.5143	10.674	10.7713
ASRNV20004913	0.000245538	0.0370701	2.05826	up	protein_coding	ENSRNOT00000051054	protein_coding	RGD1559999	Ensembl	1329	chr14	-	15637416	15639974	501900		similar to DNA segment, Chr 5, ERATO Doi 577, expressed	GO:0008284|GO:0042974|GO:0043066|GO:0045596|GO:0045892|GO:0048387	AGCATCTCCTTTGCTACAGATACCTGCCAAAGATGTGGTAAGCTCTGTGTCTCTCACAAT	733.724	205.578	7.73617	6.69474	1745.38	1154.23	21.9143	13.3652	400.542	407.797	8.61996	5.35349	7.93177	7.67699	7.85676	7.47916	6.84678	6.59037	6.84433	6.4975
ASRNV20007149	0.000434776	0.0425631	2.04899	up	protein_coding	ENSRNOT00000072202	protein_coding	AABR06027878.1	Ensembl	192	chr3	+	173621392	173622072					ATTTGGGAAGACAATAGTACTGAAGAATATTGTAAAAGTTCTAGAAGACATGGAAGGTAA	41.3023	14.0038	4.41483	3.37992	90.3516	60.0129	8.45441	6.39013	21.7295	24.2858	5	5	4.73382	4.28969	4.36669	4.2691	3.5536	3.55634	3.1794	3.23032
ASRNV20014859	0.000280573	0.0394576	2.0414	up	protein_coding	NM_001105812	protein_coding	Slc43a2	RefSeq	4492	chr10	-	64285712	64327600	287532	Rn.204988	solute carrier family 43 member 2	GO:0005886|GO:0005887|GO:0015175|GO:0015179|GO:0015179|GO:0015804|GO:0015807|GO:1902475	TTGCTGCATGTGTGACATGATAGCCACTTGTAGGAACTTTGTGGGAAATGTTGATTGGCT	220.343	98.2618	6.61902	5.58946	81.1927	59.834	396.686	343.659	10.3659	12.4204	186.931	183.33	6.96415	6.67921	6.43065	6.40206	5.50881	5.54317	5.62765	5.6782
ASRNV20003115	0.000460079	0.0433505	2.03576	up	protein_coding	ENSRNOT00000036737	protein_coding	AABR06060386.1	Ensembl	1197	chr9	-	57918593	57919944					ACCACTAACTTTCTTCTGGTTGAGGAGATCATGAGAGCTGGGATGTCATCTCTGAAGTCT	140.101	55.9864	6.57392	5.54835	122.843	92.9482	168.908	175.705	23.9774	36.5226	79.5835	83.8622	6.79317	6.57164	6.36271	6.56815	5.20178	5.62779	5.60855	5.75528
ASRNV20025815	2.95558e-05	0.0151902	2.03201	up	protein_coding	NM_153814	protein_coding	Cacna1h	RefSeq	7871	chr10	-	14547464	14605140	114862	Rn.49178	calcium voltage-gated channel subunit alpha1 H	GO:0005634|GO:0005737|GO:0005886|GO:0005891|GO:0005891|GO:0005901|GO:0006816|GO:0008332|GO:0008332|GO:0008332|GO:0008332|GO:0016021|GO:0019233|GO:0030425|GO:0032342|GO:0032342|GO:0032342|GO:0032870|GO:0032870|GO:0034651|GO:0034651|GO:0034651|GO:0034765|GO:0035865|GO:0035865|GO:0042383|GO:0042391|GO:0042391|GO:0043204|GO:0045956|GO:0046872|GO:0070509|GO:0070509|GO:0070509|GO:0070509|GO:0070588|GO:…	TCTGCCTCAGGTAGGGAACCTTGGTCTTCTTTTCATGCTCCTGTTTTTTATCTATGCTGC	110.162	38.6859	5.8774	4.85449	216.433	189.315	18.5187	16.3794	59.2118	82.9073	6.49238	6.13209	5.84693	5.88533	5.88482	5.89253	4.72596	5.11514	4.73927	4.83759
ASRNV20017379	0.000294392	0.0396275	2.03106	up	protein_coding	NM_001108499	protein_coding	Cyp2r1	RefSeq	980	chr1	-	191066154	191078364	361631	Rn.100758	cytochrome P450, family 2, subfamily r, polypeptide 1	GO:0003674|GO:0005506|GO:0008395|GO:0010038|GO:0010164|GO:0010212|GO:0016705|GO:0020037|GO:0030343|GO:0030343|GO:0036378|GO:0042359|GO:0043231|GO:0055114	GGAATAACCTTGTTCAATCGATAATGGTGTTTAGGCCAAAGATACAGTTTTAAAAAGCCA	19.4547	5.02069	3.87029	2.84806	33.8124	27.7291	10.4931	5.78423	5.08274	5	5	5	3.8928	3.84311	4.09113	3.65412	3.1336	2.86075	2.67577	2.72211
ASRNV20020500	0.000532045	0.0449421	2.01202	up	protein_coding	NM_001191930	protein_coding	Uap1	RefSeq	2249	chr13	-	93089457	93123827	498272	Rn.138943	UDP-N-acetylglucosamine pyrophosphorylase 1	GO:0003977|GO:0005654|GO:0005654|GO:0005737|GO:0005829|GO:0005886|GO:0005886|GO:0006047|GO:0006048|GO:0030246|GO:0042802|GO:0042802	GTGCTGGAAGCATTTGGTTTTGAAGTTGTACATATTGATAAGTCATCATACATGTCAGAA	3937.15	1798.94	11.7954	10.7868	4681.09	2809.66	3525.12	4732.73	785.651	844.924	2995.59	2569.59	12.1142	11.7927	11.4803	11.7945	10.7685	10.5843	10.9446	10.8497
ASRNV20021603	0.000251995	0.0374397	1.99946	up	protein_coding	NM_012558	protein_coding	Fbp1	RefSeq	1474	chr17	-	391323	412426	24362	Rn.33703	fructose-bisphosphatase 1	GO:0005737|GO:0005737|GO:0005737|GO:0005829|GO:0005975|GO:0006002|GO:0006002|GO:0006002|GO:0006002|GO:0006094|GO:0006094|GO:0006094|GO:0006111|GO:0006111|GO:0006111|GO:0016208|GO:0016208|GO:0016208|GO:0016311|GO:0016311|GO:0016311|GO:0030308|GO:0030308|GO:0030308|GO:0032869|GO:0035690|GO:0035690|GO:0035690|GO:0042132|GO:0042132|GO:0042132|GO:0042132|GO:0042802|GO:0042802|GO:0045820|GO:0045820|GO:…	TATCTGTGACGAACTTTTCTAGAAACAAACCCAACAGCGCGGATAGTTTCAGGGCCGAAT	101.743	35.2491	5.84039	4.84078	63.3734	41.7789	133.388	168.432	7.36779	6.52495	63.2883	63.8155	6.08016	5.64984	5.61457	6.01697	4.84538	4.71731	4.85489	4.94554
ASRNV20014932	0.000417978	0.0423176	1.98389	up	protein_coding	NM_001105889	protein_coding	Tmem30c	RefSeq	1291	chr11	+	48533058	48552064	288175	Rn.124729	transmembrane protein 30C	GO:0016021	TCAGCACTCAACTGGGACACTGACTGGACTCTGCTGATTTGGGACTTAGCCTCTATACTT	209.895	62.8466	6.66976	5.68143	432.375	361.91	22.8643	22.429	111.402	116.602	10.6232	12.759	6.86231	6.86528	6.4231	6.52834	5.67139	5.53426	5.60542	5.91463
ASRNV20016796	7.98549e-05	0.0212592	1.98233	up	protein_coding	NM_001107866	protein_coding	Loxl3	RefSeq	2840	chr4	+	178552499	178568813	312478	Rn.180192	lysyl oxidase-like 3	GO:0001837|GO:0001837|GO:0005044|GO:0005507|GO:0005576|GO:0005576|GO:0006898|GO:0016020|GO:0016641|GO:0045892|GO:0045892|GO:0055114	AAAGTGACTTCACCAACAATGCTATGAAGTGCAACTGCAAATACGACGGGCATCGCATCT	44.9759	11.5358	5.04164	4.05444	53.6357	42.4491	39.7734	44.0456	10.2656	7.19136	14.6888	13.9976	5.03608	4.91502	4.97615	5.23929	4.28045	4.01873	3.93637	3.98221
ASRNV20010083	0.000595795	0.0473657	1.97862	up	protein_coding	NM_001000838	protein_coding	Olr1622	RefSeq	939	chr15	+	31374817	31375756	405127	Rn.142447	olfactory receptor 1622	GO:0004930|GO:0004984|GO:0005886|GO:0007186|GO:0016021|GO:0050911	CGTAACAAGGACATGAAATATGCTCTCCATAATGTCTTCTTTGGGAAGATGATTATGAAA	100.68	39.2401	5.37106	4.38657	177.881	208.614	9.37911	6.84528	70.9357	76.0248	5	5	4.99487	5.56206	5.53284	5.39449	4.54534	4.47492	4.23926	4.28675
ASRNV20025939	0.000427209	0.0425631	1.94808	up	protein_coding	NM_173135	protein_coding	Asic3	RefSeq	1602	chr4	-	7300218	7304265	286920	Rn.24225	acid sensing ion channel subunit 3	GO:0005261|GO:0005515|GO:0005737|GO:0005887|GO:0005887|GO:0006812|GO:0006814|GO:0006814|GO:0009408|GO:0009408|GO:0009612|GO:0010447|GO:0010447|GO:0015280|GO:0015280|GO:0030165|GO:0034220|GO:0035725|GO:0035725|GO:0042930|GO:0042931|GO:0042931|GO:0050907|GO:0050915|GO:0050915|GO:0050961|GO:0050965|GO:0050965|GO:0050966|GO:0050966|GO:0050968|GO:0050968|GO:0050974	GCTGTCACCAAGACACTCTCTGCCTCCCACCGTACCTGTTACCTCGTCACAAGGCTCTAG	1051.8	371.315	9.84556	8.88351	1662.75	1065.87	869.703	608.855	385.861	436.502	419.549	243.348	9.96011	9.63748	10.0567	9.72791	8.88591	8.83572	9.13989	8.67252
ASRNV20025270	0.000310208	0.0400416	1.93605	up	protein_coding	NM_133586	protein_coding	Ces2c	RefSeq	1900	chr1	+	289976770	289984337	171118	Rn.14535	carboxylesterase 2C	GO:0005615|GO:0043231|GO:0047619|GO:0052689	GAGAAGCCCTCCGTGTGTTACTCTTTATTCTTCTGGGCAAAATTTAATTGGACTCAATAA	281.025	102.454	7.7729	6.81978	452.112	387.869	126.895	157.224	136.925	175.347	50.4383	47.1064	7.60311	7.64978	7.72117	8.11754	6.73062	6.97154	6.78146	6.79551
ASRNV20025816	0.000507805	0.0443927	1.91111	up	protein_coding	NM_153821	protein_coding	Prrx1	RefSeq	1375	chr13	-	86039712	86107205	266813	Rn.203584	paired related homeobox 1	GO:0000122|GO:0001105|GO:0001105|GO:0002053|GO:0002053|GO:0003677|GO:0005634|GO:0005730|GO:0005730|GO:0030326|GO:0030326|GO:0042472|GO:0042472|GO:0042474|GO:0042474|GO:0043565|GO:0045880|GO:0045880|GO:0045944|GO:0045944|GO:0048664|GO:0048664|GO:0048701|GO:0048701|GO:0048704|GO:0048844|GO:0048844|GO:0051216|GO:0051216|GO:0060021|GO:0060021|GO:0070570|GO:0070570|GO:0071837|GO:0071837|GO:0097150|GO:…	CTTTGCTAAGTATACTTCAGGCTTCTTCTATTAGGCTCAACCCACCCATTCCTATAATTG	187.132	69.8136	7.19172	6.25731	218.66	221.064	188.169	120.637	69.0601	97.8197	60.6805	51.6942	6.96628	7.25196	7.45248	7.09615	6.09743	6.50761	6.26108	6.16311
ASRNV20016535	0.000102009	0.0232883	1.897	up	protein_coding	NM_001107578	protein_coding	Ms4a1	RefSeq	1224	chr1	-	234494369	234501430	309217	Rn.16385	membrane spanning 4-domains A1	GO:0003674|GO:0005154|GO:0005575|GO:0005615|GO:0005615|GO:0005887|GO:0008150|GO:0009897|GO:0009897|GO:0023026|GO:0023026|GO:0070062|GO:0070062	TCTCAGTAGTGGTAATGCTTTTTCTCCATTTCCTCCATCAGCAGTTACAGCAGAGGGAAA	203.254	72.1576	7.01602	6.0923	388.257	323.863	52.4591	48.4377	126.929	120.204	20.957	20.5404	7.11019	7.08974	6.90073	6.96344	6.35246	6.03629	5.95153	6.02894
ASRNV20026472	0.000203664	0.0337414	1.88831	up	protein_coding	NM_203409	protein_coding	Ncam2	RefSeq	4249	chr11	+	23870312	24353041	288280	Rn.138756	neural cell adhesion molecule 2	GO:0007155|GO:0007413|GO:0007608|GO:0016020|GO:0016021|GO:0030424|GO:0030424	TAACTTTGGAACTGTCCGCCGGTGTCACGTCCTGAACATGAGCCTCCTCCTCTCCTTCTA	667.16	224.885	9.02656	8.10947	1217.77	881.349	368.84	200.682	298.72	363.131	111.177	126.512	9.07904	8.93898	9.28845	8.7998	8.02761	8.13676	8.04086	8.23264
ASRNV20000507	0.000417452	0.0423176	1.88387	up	protein_coding	ENSRNOT00000006548	protein_coding	Tex35	Ensembl	606	chr13	-	79646751	79657855	680164	Rn.225162	testis expressed 35	GO:0005634|GO:0015630|GO:0015630	AGACCTTCACACCATGCCTGGGCGCCTTTTTCACCCTTGTCATCTGGAGCTGCTTTCTGA	206.479	71.2905	7.11885	6.20515	385.594	316.137	69.2128	54.9736	96.7766	127.118	36.3026	24.9643	7.3036	7.25527	7.00648	6.91005	6.05435	6.34781	6.36935	6.04909
ASRNV20010182	0.000538751	0.0449421	1.86844	up	protein_coding	NM_001000947	protein_coding	Olr255	RefSeq	966	chr1	-	179473931	179474896	405291	Rn.141774	olfactory receptor 255	GO:0004930|GO:0004984|GO:0004984|GO:0005549|GO:0005886|GO:0007186|GO:0007186|GO:0016021|GO:0050911|GO:0050911	GAGTAATGAGATTAAGGGTGCTCTAAGAAGACAACTTGCCAAGAAAATGTTTTTTAAGAG	39.9725	16.4926	4.40228	3.50045	70.2571	74.838	9.19241	5.60259	28.95	27.0202	5	5	4.1519	4.48431	4.66249	4.31042	3.72428	3.47811	3.37445	3.42495
ASRNV20000152	0.000550958	0.0457991	1.84023	up	protein_coding	ENSRNOT00000002223	protein_coding	Abi3bp	Ensembl	2736	chr11	-	49393775	49607902	363767		ABI family member 3 binding protein	GO:0005518|GO:0005518|GO:0005539|GO:0005578|GO:0005614|GO:0005614|GO:0005615|GO:0005615|GO:0008201|GO:0008201|GO:0010811|GO:0010811|GO:0030198|GO:0030198|GO:0031012	TTTAGACACTGCAGAGACAGCACTGGCTCCCAGGCAGACAACCAGCCCGCCTCCCAAGCT	1225.88	393.006	9.80895	8.92906	2516.61	1606.26	502.374	278.268	597.889	648.439	184.261	141.433	9.8884	9.61711	10.1156	9.61471	9.01262	8.84562	9.02953	8.82848
ASRNV20023123	0.000257867	0.0374397	1.82932	up	protein_coding	NM_022282	protein_coding	Dlg2	RefSeq	3002	chr1	+	161406478	163514243	64053	Rn.202966	discs large homolog 2	GO:0004385|GO:0005515|GO:0005737|GO:0007268|GO:0007268|GO:0007268|GO:0008022|GO:0008022|GO:0008076|GO:0008328|GO:0010923|GO:0010923|GO:0010923|GO:0014069|GO:0016020|GO:0016323|GO:0019233|GO:0019233|GO:0019900|GO:0019900|GO:0019903|GO:0030054|GO:0030054|GO:0030165|GO:0030425|GO:0035255|GO:0043025|GO:0043113|GO:0044224|GO:0044224|GO:0044224|GO:0045161|GO:0045197|GO:0045211|GO:0045211|GO:0045211|GO:…	CTCTCTCAAATAGAAAATGTCCACGGATATGTCTTACAGTCTCACATTTCTCCTCTGAAG	65.7256	28.3267	4.91986	4.04855	130.833	117.074	8.0034	6.99165	50.0054	53.3016	5	5	4.71933	4.76936	5.06115	5.12959	4.16709	4.08328	3.94677	3.99706
ASRNV20024882	0.000363959	0.0415083	1.81226	up	protein_coding	NM_057125	protein_coding	Pex6	RefSeq	3169	chr9	-	15475357	15487515	117265	Rn.10675	peroxisomal biogenesis factor 6	GO:0005524|GO:0005524|GO:0005737|GO:0005777|GO:0005778|GO:0005829|GO:0005829|GO:0006625|GO:0007031|GO:0007031|GO:0008022|GO:0008022|GO:0016561|GO:0016561|GO:0016887|GO:0032403|GO:0032403|GO:0042623|GO:0042623|GO:0050821|GO:0050821	CAGCCTGGAATGGGCATTGAGGCCCCAGTTCTCAGACAGAAAATAAAGTCTATACTGCCC	496.763	207.131	8.13526	7.27746	255.149	184.108	708.671	839.124	83.249	85.7523	350.535	308.986	8.13542	7.85491	8.13121	8.41949	7.34252	7.2104	7.31245	7.24449
ASRNV20002998	0.00064951	0.0490457	1.7882	up	protein_coding	ENSRNOT00000035962	protein_coding	Ccdc170	Ensembl	2121	chr1	+	42407842	42467962	292266		coiled-coil domain containing 170		ACCTCTCTCGCTCTTCCTGACTATGAGATCATCAAATGTTTGGAAAGACTGATCCATTCT	374.161	134.893	7.76829	6.92978	779.235	583.014	89.8402	44.5563	220.244	267.13	27.0291	25.1688	7.80696	7.65955	8.0921	7.51454	6.92486	7.04412	6.86513	6.885
ASRNV20016928	0.000537188	0.0449421	1.7805	up	protein_coding	NM_001108007	protein_coding	Pkdcc	RefSeq	1855	chr6	+	6384828	6394146	313860	Rn.27	protein kinase domain containing, cytoplasmic	GO:0001501|GO:0001501|GO:0004672|GO:0004715|GO:0004715|GO:0005576|GO:0005576|GO:0005794|GO:0005794|GO:0018108|GO:0018108|GO:0030282|GO:0030282|GO:0030501|GO:0030501|GO:0032332|GO:0032332|GO:0035108|GO:0035108|GO:0035264|GO:0035264|GO:0042997|GO:0042997|GO:0048286|GO:0048286|GO:0048566|GO:0048566|GO:0060021|GO:0060021	TCTGTGAGAGCCATGTTCAATGTCGTGCCTTTGTGGTCACCAACCAGACCACCTGGACAG	257.247	111.749	7.51497	6.68269	214.492	185.93	343.268	285.3	60.6295	86.4342	132.562	167.371	7.57622	7.59813	7.47754	7.408	6.52744	6.95797	6.45736	6.78798
ASRNV20005725	0.000429297	0.0425631	1.7696	up	protein_coding	ENSRNOT00000060827	protein_coding	LOC684299	Ensembl	315	chr9	-	22417470	22419876					TTAAACCTGTGTAAAATATTGACTGTCCTGAGCAAATGTGGTGTTCAGAAATATCAAGTG	22.4748	6.46806	3.8465	3.02307	36.3745	40.5265	6.16659	6.83142	5.68469	10.1875	5	5	3.7394	3.9078	3.69806	4.04072	3.00693	3.27379	2.88061	2.93097
ASRNV20014731	0.000318262	0.0400772	1.76333	up	protein_coding	NM_001102413	protein_coding	Irx6	RefSeq	2490	chr19	-	26813493	26819392	307715	Rn.151302	iroquois homeobox 6	GO:0001227|GO:0001228|GO:0005634|GO:0006355|GO:0009584|GO:0010842|GO:0043565|GO:0045892|GO:0045893|GO:0060040	GTGTCTTCTTCCTCTCCGTTTTTCCTGACCCAGGTTATACCTTCAAAAAATGACTAAGCT	411.363	145.763	8.03943	7.22114	782.303	684.694	101.64	76.8164	212.475	284.729	49.1153	36.7336	8.07883	8.21676	8.00651	7.85563	7.12819	7.41671	7.28741	7.05223
ASRNV20003935	0.000567817	0.0463867	1.75935	up	protein_coding	ENSRNOT00000043227	protein_coding	AABR06067081.1	Ensembl	1700	chr11	+	15937517	15939702					ATGTGTTCCGGTTTCTTCATCGACTTTCCGGACCCGGTGGAACAGAGGCGCATTCTGGAG	181.406	81.9575	6.85539	6.04035	124.212	106.893	216.064	278.455	34.4868	48.2667	136.826	108.25	6.90803	6.89099	6.5968	7.02575	5.84137	6.20518	6.14134	5.97351
ASRNV20019523	0.000347062	0.0415083	1.74721	up	protein_coding	NM_001137563	protein_coding	Gsx2	RefSeq	1046	chr14	-	35479360	35481085	364140	Rn.102073	GS homeobox 2	GO:0002087|GO:0002087|GO:0003677|GO:0005634|GO:0006355|GO:0007389|GO:0007417|GO:0007420|GO:0021527|GO:0021527|GO:0021544|GO:0021575|GO:0021575|GO:0021798|GO:0021798|GO:0021889|GO:0021889|GO:0021978|GO:0021978|GO:0030334|GO:0030334|GO:0043565|GO:0045747|GO:0045747|GO:0048663|GO:0048665|GO:0048665|GO:0048714|GO:0048714|GO:0048853|GO:0048853|GO:0060163|GO:0060163	ATCGATCCCCCGTCGAAATGTCGCGCTCCTTCTACGTGGACTCACTCATCATCAAGGACT	396.291	133.627	7.77218	6.96713	783.21	690.186	68.5794	43.189	213.895	262.185	31.7632	26.6649	7.81505	7.97548	7.81874	7.47946	6.87009	7.00145	7.04293	6.95404
ASRNV20026397	0.000621362	0.0482537	1.74545	up	protein_coding	NM_199397	protein_coding	Panx1	RefSeq	2456	chr8	-	13508402	13547151	315435	Rn.204521	Pannexin 1	GO:0002020|GO:0002931|GO:0002931|GO:0003779|GO:0005102|GO:0005102|GO:0005243|GO:0005262|GO:0005262|GO:0005515|GO:0005783|GO:0005783|GO:0005789|GO:0005886|GO:0005886|GO:0005921|GO:0006812|GO:0006812|GO:0006816|GO:0006816|GO:0007267|GO:0015267|GO:0016020|GO:0016021|GO:0022840|GO:0022840|GO:0032059|GO:0032059|GO:0033198|GO:0033198|GO:0034214|GO:0034214|GO:0043234|GO:0044325|GO:0046982|GO:0050715|GO:…	AAACCTAGGCATGATTAAGATGGACGTCATTGATGGAAAAGTCCCCATGTCCCTACAGAC	350.01	133.695	8.10082	7.29722	562.778	465.858	232.013	139.391	153.529	187.856	100.602	92.791	8.24213	8.25566	8.15378	7.75171	7.21763	7.38295	7.29653	7.29177
ASRNV20019521	3.222e-05	0.0152665	1.70331	up	protein_coding	NM_001137561	protein_coding	Rnasek	RefSeq	610	chr10	-	56592530	56594249	287453	Rn.1025	ribonuclease K	GO:0004521|GO:0004521|GO:0009303|GO:0009303|GO:0016021|GO:0090502|GO:0090502	TATTTAAAGACTCCTCAGTCCATCTGTTCCACTCATCTGGTGTCCTTTGGGACTGTTACC	1905.73	1210.54	9.65983	8.89149	418.241	357.061	3735.18	3112.43	134.226	151.373	2562.67	1993.89	9.63977	9.67894	9.79446	9.52616	8.87769	8.89072	9.00044	8.79712
ASRNV20016293	0.000646091	0.0490457	1.70247	up	protein_coding	NM_001107316	protein_coding	Mfhas1	RefSeq	3177	chr16	-	59803006	59882577	306508	Rn.106316	malignant fibrous histiocytoma amplified sequence 1	GO:0003674|GO:0005525|GO:0005575|GO:0005622|GO:0007264|GO:0008150	CTTCGTACTTTCTTGGAAAATTAAGTGGAAAGGATAGTGCTTCTTCCCCTCTGCCACCAT	497.854	217.432	8.66604	7.89841	570.54	473.972	609.476	337.43	172.865	191.661	286.057	219.144	8.7126	8.73227	8.86837	8.3509	7.89003	7.85958	8.02032	7.82368
ASRNV20008097	0.000246779	0.0370701	1.6918	up	protein_coding	ENSRNOT00000074372	protein_coding	Ptchd3	Ensembl	2718	chr10	+	110607311	110617868	688333		patched domain containing 3	GO:0007165|GO:0008158|GO:0016021|GO:0097225|GO:0097225	CTTGTTATGTTTTTCGGGGCTGCCCATGGCCTAATTTTTATTCCAGTATTCTTAACCTTT	30.7121	11.0353	4.04313	3.28458	57.0937	53.7038	5.77187	6.27886	15.09	19.0511	5	5	3.97719	4.11465	3.8952	4.18548	3.37015	3.44431	3.13798	3.18586
ASRNV20016751	0.000585326	0.0469703	1.69	up	protein_coding	NM_001107816	protein_coding	Tor4a	RefSeq	3010	chr3	-	2389139	2392827	311795	Rn.14609	torsin family 4, member A	GO:0005524	CTAAGCTACCCTTCTATTGTCTTCTTTTCCTTTTCTGTTTGTCTGTGAATTGAGAAGGGG	208.751	73.6349	6.88721	6.13019	425.864	337.402	37.4749	34.2644	110.465	141.513	21.9788	20.5829	7.0968	7.00473	6.69982	6.74749	5.94545	6.19814	6.17633	6.20084
ASRNV20021448	0.000664138	0.0497327	1.67593	up	protein_coding	NM_001305426	protein_coding	Nudt7	RefSeq	1050	chr19	+	57278733	57293042	361413	Rn.99447	nudix hydrolase 7	GO:0000287|GO:0003986|GO:0003986|GO:0005102|GO:0005102|GO:0005777|GO:0005777|GO:0009132|GO:0015938|GO:0015938|GO:0016818|GO:0030145|GO:0030515|GO:0030515|GO:0046356|GO:0046356|GO:0050072|GO:0050873|GO:0050873	TACTTGCTGTTCACGGTCCGCTCAGACAAGCTGAGAAGGGCACCTGGAGAAGTCTGCTTC	121.548	63.6884	6.31601	5.57105	88.3955	80.9907	157.796	159.01	24.9757	29.5899	108.251	91.9366	6.42209	6.51146	6.0886	6.24191	5.43148	5.49164	5.72656	5.63453
ASRNV20016664	0.000609193	0.0478537	1.67294	up	protein_coding	NM_001107725	protein_coding	Gstcd	RefSeq	3533	chr2	-	256647192	256790462	310855	Rn.38009	glutathione S-transferase, C-terminal domain containing	GO:0005737|GO:0005737|GO:0070062|GO:0070062	TGCACTCATCTCTCCAGCAGGGCATTTTCACCTCACTGATCCTGGTTCTGATTATCTTTT	156.018	56.5643	6.34069	5.5983	301.078	279.435	25.5002	18.0572	93.3317	107.966	13.0347	11.925	6.41888	6.59219	6.2951	6.05659	5.55697	5.61365	5.60757	5.61502
ASRNV20018849	0.000285292	0.0394576	1.65973	up	protein_coding	NM_001127543	protein_coding	Fermt3	RefSeq	2511	chr1	-	229244961	229263064	309186	Rn.105838	fermitin family member 3	GO:0002102|GO:0002102|GO:0005178|GO:0005178|GO:0007159|GO:0007159|GO:0007229|GO:0007229|GO:0016020|GO:0016020|GO:0030335|GO:0030335|GO:0033622|GO:0033622|GO:0033632|GO:0033632|GO:0034446|GO:0034446|GO:0070062|GO:0070062|GO:0070527|GO:0070527	GCGCTTCATCCAGGCCTGGCAATCCCTGCCTGATTTTGGCATCTCCTATGTGATAGTCAG	344.651	131.561	7.98682	7.25588	632.564	477.662	165.456	102.922	177.854	203.828	72.1136	72.4476	8.13308	7.99018	8.09833	7.7257	7.20241	7.22858	7.24968	7.34283
ASRNV20017650	9.25902e-05	0.022614	1.64883	up	protein_coding	NM_001108792	protein_coding	Bend6	RefSeq	1884	chr9	+	37980052	38033453	363212	Rn.214678	BEN domain containing 6	GO:0000122|GO:0001106|GO:0003682|GO:0005634|GO:0045666|GO:0045746	GCCGTGATACTAAACTGCTTTAATTTTAACCTGTTTACTTCCACTATAGCAGAAGGAAAA	61.115	23.909	5.42054	4.6991	61.4969	49.123	76.201	57.6392	16.6821	11.5558	33.7009	33.6973	5.48181	5.33369	5.50643	5.36024	4.80326	4.51691	4.69185	4.78439
ASRNV20010485	0.000147969	0.0304829	1.6447	up	protein_coding	NM_001002854	protein_coding	Tanc1	RefSeq	5819	chr3	+	50829731	51028013	311055	Rn.161791	tetratricopeptide repeat, ankyrin repeat and coiled-coil containing 1	GO:0005515|GO:0007520|GO:0007520|GO:0008542|GO:0008542|GO:0014069|GO:0030054|GO:0030425|GO:0030425|GO:0043025|GO:0043025|GO:0043679|GO:0043679|GO:0045211|GO:0097062|GO:0097062	AACTGAAACCGAAATCCTATGAAGCCTTTTATGCCCGGGCAAGAGCAAAAAGGAACAGCA	104.677	43.4328	5.79265	5.07483	205.175	180.539	17.6931	15.3024	68.6067	89.6782	7.72217	7.72425	5.77953	5.8216	5.79292	5.77656	5.03619	5.30717	4.90493	5.05103
ASRNV20009850	5.11671e-05	0.0188194	1.63283	up	protein_coding	NM_001000585	protein_coding	Olr859	RefSeq	948	chr5	+	141361135	141362083	366458	Rn.112083	olfactory receptor 859	GO:0004984|GO:0007186|GO:0016021|GO:0050911	TCAATGACCGGATAGACTTTATCCTAGGTTTTATCCTTCTCCTGGTTCCTCTTTCCTTCA	100.488	43.23	6.24545	5.53807	142.083	122.494	78.9729	58.4023	43.6751	56.4207	36.8434	35.981	6.29928	6.29498	6.28115	6.10637	5.39872	5.63504	5.52923	5.5893
ASRNV20002180	0.000229657	0.0357542	1.63151	up	protein_coding	ENSRNOT00000028277	protein_coding	Cd300lg	Ensembl	1101	chr10	+	89768463	89784231	684984	Rn.110109	Cd300 molecule-like family member G	GO:0001791|GO:0001791|GO:0002414|GO:0002414|GO:0016021|GO:0016323|GO:0016323|GO:0016324|GO:0016324|GO:0070062|GO:0070062	GAGTCTTTTGAGGTCAAACTCATTGTCTTTCCAGCTTCTCCTGGTCTCCACCCGACAGTC	682.498	258.289	9.06517	8.35896	1259.5	905.799	336.145	228.543	351.201	373.12	164.025	144.809	9.22451	9.07267	9.12107	8.84242	8.469	8.29182	8.36887	8.30616
ASRNV20023826	0.000319725	0.0400772	1.61259	up	protein_coding	NM_031521	protein_coding	Ncam1	RefSeq	3170	chr8	-	52458774	52755557	24586	Rn.11283	neural cell adhesion molecule 1	GO:0001928|GO:0005104|GO:0005515|GO:0005737|GO:0005886|GO:0005886|GO:0005911|GO:0007155|GO:0007155|GO:0007166|GO:0007568|GO:0007611|GO:0007611|GO:0008092|GO:0008201|GO:0009897|GO:0009986|GO:0010035|GO:0010288|GO:0014012|GO:0016020|GO:0016021|GO:0016338|GO:0019902|GO:0021794|GO:0030275|GO:0030424|GO:0030426|GO:0030426|GO:0031100|GO:0031175|GO:0031175|GO:0033555|GO:0034109|GO:0042220|GO:0042802|GO:…	AGTTTACAATGCTGCGAACTAAGGATCTCATCTGGACTTTGTTTTTCCTGGGAACTGCAG	27.8122	10.5205	3.95191	3.26253	48.7127	50.5841	6.31976	5.63224	14.5046	17.5773	5	5	3.71602	3.96005	4.01655	4.11501	3.30215	3.34968	3.1737	3.2246
ASRNV20006774	0.000310426	0.0400416	1.61191	up	protein_coding	ENSRNOT00000071423	protein_coding	AABR06052515.1	Ensembl	10320	chr7	+	135689703	135701010					AATGCCACCTCAGCTCCTGTCTTAACATCTGGAAATCCTGGTATAACAGATTCTCCTGCT	439.101	183.859	8.48486	7.7961	667.168	564.837	316.512	207.888	204.421	221.185	171.06	138.773	8.53245	8.6027	8.55802	8.24629	7.79372	7.69998	7.92004	7.77065
ASRNV20020825	0.000157218	0.0310388	1.60868	up	protein_coding	NM_001270688	protein_coding	Fxyd5	RefSeq	826	chr1	-	90620341	90629734	60338	Rn.24997	FXYD domain-containing ion transport regulator 5	GO:0003779|GO:0003779|GO:0005216|GO:0005887|GO:0016021|GO:0017080|GO:0034220|GO:0045296|GO:0045296|GO:2000649	GGGCTCGGACATGTCACCGCCCAGTCAGCTGTGTCTCCTCACCATTGTCGCCCTGATTCT	3100.02	1383.45	11.4263	10.7405	5105.94	3037.87	2119.76	2136.5	1078.76	1342.22	1626.13	1486.7	11.6122	11.2925	11.4248	11.3759	10.6616	10.6616	10.8352	10.8035
ASRNV20017939	0.000162399	0.031536	1.6017	up	protein_coding	NM_001109095	protein_coding	RGD1562229	RefSeq	921	chr14	-	114495981	114529238	498431	Rn.141252	similar to hypothetical protein FLJ40298		ACTGTAGGACAAGCTCCTCTCACCAGGCACTGGCCTTTAAACCCACTAATAAAAAAGTCA	79.3906	32.3405	5.66844	4.98884	140.768	128.137	29.3176	19.3405	47.8461	55.0631	12.9882	13.4647	5.66713	5.74967	5.79214	5.46484	4.93276	4.97819	4.94796	5.09644
ASRNV20001223	0.000507195	0.0443927	1.5992	up	protein_coding	ENSRNOT00000015381	protein_coding	LOC100361444	Ensembl	597	chr8	+	22910999	22912745					ATTCAGGTGAAAGAGGACACTTTACACCTTCGAGCAGAAGCCACAGCCCGATCGCTGAGG	109.246	45.421	5.95262	5.27527	192.947	202.647	21.8248	19.5654	80.6072	80.1136	9.91133	11.0518	5.76508	6.12242	5.95655	5.96643	5.40458	5.21063	5.11467	5.37122
ASRNV20024477	7.84951e-05	0.0212592	1.57713	up	protein_coding	NM_053580	protein_coding	Slc27a1	RefSeq	3210	chr16	+	19859539	19876619	94172	Rn.1047	solute carrier family 27 member 1	GO:0000166|GO:0001579|GO:0001579|GO:0001676|GO:0004467|GO:0005515|GO:0005739|GO:0005743|GO:0005783|GO:0005783|GO:0005886|GO:0005886|GO:0005886|GO:0005901|GO:0006646|GO:0006646|GO:0006654|GO:0006654|GO:0006655|GO:0006656|GO:0006656|GO:0006659|GO:0006659|GO:0006661|GO:0006661|GO:0008150|GO:0009409|GO:0009409|GO:0012505|GO:0015245|GO:0015245|GO:0015245|GO:0015908|GO:0015908|GO:0015908|GO:0015909|GO:…	AGGTTCTTGCATCCTATGCCCAGCCCATCTTCCTGCGTCTTCTGCCCCAAGTGGATACAA	2503.52	1147.11	11.1451	10.4878	3810.27	2483.98	2011.46	1708.36	954.018	1097.6	1361.03	1175.8	11.2461	11.0362	11.2633	11.0349	10.5056	10.4222	10.555	10.4684
ASRNV20001087	4.82985e-05	0.0188194	1.5721	up	protein_coding	ENSRNOT00000013780	protein_coding	Vwa8	Ensembl	5103	chr15	+	64930196	65131503	290381	Rn.232047	von Willebrand factor A domain containing 8	GO:0005524|GO:0005739|GO:0005739|GO:0016887	ACAAGCAATCCTCAAGTAAATGCCTTTGCCATTTTTATCGGCTCTTTGGGGGATCAGGCA	228.188	99.4591	7.48074	6.82804	346.856	301.588	141.248	123.061	111.415	127.075	82.3941	76.9522	7.55789	7.60528	7.38544	7.37434	6.77634	6.80459	6.86023	6.871
ASRNV20019682	0.000230906	0.0357542	1.56882	up	protein_coding	NM_001164298	protein_coding	Plec	RefSeq	14886	chr7	-	117215918	117253976	64204	Rn.1085	plectin	GO:0003779|GO:0005200|GO:0005737|GO:0005856|GO:0005903|GO:0005903|GO:0005925|GO:0005925|GO:0007565|GO:0007584|GO:0008092|GO:0008092|GO:0008307|GO:0008307|GO:0009925|GO:0016324|GO:0016528|GO:0030056|GO:0030056|GO:0030056|GO:0030506|GO:0030506|GO:0030506|GO:0030855|GO:0031581|GO:0031581|GO:0031581|GO:0042383|GO:0042383|GO:0042383|GO:0043034|GO:0043292|GO:0043292|GO:0044822|GO:0044822|GO:0045111|GO:…	CCCTAAGTGAAGACATGGACCCCTCGAGAGCCATCCAGCATGAAATCAGCTCCCTCAAAG	150.081	62.0408	6.37728	5.7276	291.091	257.61	31.4268	20.1957	109.393	112.459	13.0954	13.2159	6.31477	6.40616	6.56305	6.22515	5.81804	5.64907	5.66675	5.77654
ASRNV20016859	0.000170817	0.0326208	1.56081	up	protein_coding	NM_001107933	protein_coding	Tbc1d2	RefSeq	3972	chr5	-	66739649	66785992	313234	Rn.168194	TBC1 domain family, member 2	GO:0005096|GO:0005096|GO:0016023|GO:0030054|GO:0030054|GO:0031410|GO:0031410|GO:0043547|GO:0043547|GO:0045296|GO:0045296|GO:1902017	CTGCAGGCAGCCAAAAGGCAGAGACACTGCTGGCCTCATGCTCCTCGCTTCTCCTTTCAG	623.299	263.758	9.0163	8.37401	1033.57	677.214	438.94	343.472	289.167	316.189	227.315	222.361	9.19239	8.88234	9.08506	8.90542	8.40226	8.3105	8.36706	8.41622
ASRNV20025807	0.000429949	0.0425631	1.55064	up	protein_coding	NM_153732	protein_coding	Zfp597	RefSeq	1610	chr10	+	10668607	10674282	266774	Rn.64641	zinc finger protein 597	GO:0003676|GO:0005622|GO:0006355|GO:0046872	TTCAGAGTAAACGTGCAGCTCATCGCTCATAAACGAACCCATAGGAGAAACAGCAAGTAA	108.939	51.4538	6.3426	5.70973	121.967	105.433	113.71	94.6467	48.0052	43.7011	62.4895	51.6196	6.41659	6.40862	6.3	6.24518	5.93319	5.59502	5.72051	5.59021
ASRNV20011652	0.000210774	0.0342017	1.51895	up	protein_coding	NM_001011986	protein_coding	Sf3a2	RefSeq	1633	chr7	-	11945540	11951564	299620	Rn.102569	splicing factor 3a, subunit 2	GO:0000245|GO:0003674|GO:0005681|GO:0005686|GO:0006397|GO:0008270|GO:0010976|GO:0016607|GO:0044822|GO:0044822|GO:0071004|GO:0071013|GO:0071013	TCCTTGGGAGGTTTTCTATTTTGTCCTGTCCTAAGTCAATTAAACAGCCTCCCCCATGTC	1512.85	1079.21	9.9438	9.34073	760.082	618.902	2464.28	2208.14	222.069	268.105	1967.29	1859.4	10.0344	10.0333	9.94904	9.75857	9.23166	9.33754	9.38434	9.4094
ASRNV20004923	0.000439154	0.0428148	1.5112	up	protein_coding	ENSRNOT00000051134	protein_coding	LOC100361854	Ensembl	348	chrX	-	113950800	113951148	100361854		ribosomal protein S26-like	GO:0003729|GO:0003735|GO:0006412|GO:0022627	AGAAGTTTGTCATTCGGAACATTGTAGAAGCCGCTGCAGTCAGGGACATATCTGAAGCAA	3225.56	1859.21	11.543	10.9473	3286.46	2904.5	3385.9	3325.38	827.306	1234.33	2693	2682.19	11.4777	11.673	11.5569	11.4645	10.7415	11.0142	10.9717	11.062
ASRNV20015937	0.000304478	0.0400416	1.50198	up	protein_coding	NM_001106939	protein_coding	RGD1560455	RefSeq	2874	chrX	+	78457231	78482003	302377	Rn.218680	similar to RIKEN cDNA A630033H20 gene	GO:0004930|GO:0007186|GO:0016021	ATATTATCATACTTGGTTTTTATTTGCTCCCCACAGCCTTCCCTTGGTGACCCTCCAATT	477.672	218.477	8.63298	8.04612	682.153	545.105	405.582	277.849	214.732	263.221	219.048	176.904	8.69535	8.66276	8.72379	8.45003	8.02542	8.15429	8.08076	7.924
ASRNV20000144	0.000120848	0.0262661	1.50041	up	protein_coding	ENSRNOT00000002135	protein_coding	LOC100363184	Ensembl	507	chr11	+	32312788	32313295					AGAACCTGTCAGTCTCCTTGCTACAGACCAAGCTGTGGCACTGGATCTGGATTCTACTGA	275.28	112.111	7.52618	6.94083	548.782	394.222	86.8353	71.2792	172.177	182.877	46.286	47.1055	7.6932	7.45942	7.50234	7.44976	6.96868	6.86622	6.90456	7.02385

## Sheet: DOWN_ZO vs WKY
COLOR KEY	Common b/w WKY vs ZL AND WKY v/s ZO Comparisons (fold change in same direction)
	Downregulated in ZO compared to both WKY and ZL
ProbeName	P-value	FDR	Fold Change	Regulation	Type	Seqname	Transcript type	Gene Symbol	Source	RNAlength	Chromosome	strand	Transcription start site	Transcription end site	EntrezID	Unigene	description	GOaccession	Sequence	group-ZSF1 obese HFpEF_group(raw)	group-Wild_type_CONTROL_group(raw)	group-ZSF1 obese HFpEF_group(normalized)	group-Wild_type_CONTROL_group(normalized)	[Sample_10, ZSF1 obese HFpEF_group](raw)	[Sample_11, ZSF1 obese HFpEF_group](raw)	[Sample_3, ZSF1 obese HFpEF_group](raw)	[Sample_4, ZSF1 obese HFpEF_group](raw)	[Sample_15, Wild_type_CONTROL_group](raw)	[Sample_16, Wild_type_CONTROL_group](raw)	[Sample_5, Wild_type_CONTROL_group](raw)	[Sample_6, Wild_type_CONTROL_group](raw)	[Sample_10, ZSF1 obese HFpEF_group](normalized)	[Sample_11, ZSF1 obese HFpEF_group](normalized)	[Sample_3, ZSF1 obese HFpEF_group](normalized)	[Sample_4, ZSF1 obese HFpEF_group](normalized)	[Sample_15, Wild_type_CONTROL_group](normalized)	[Sample_16, Wild_type_CONTROL_group](normalized)	[Sample_5, Wild_type_CONTROL_group](normalized)	[Sample_6, Wild_type_CONTROL_group](normalized)
ASRNV20007745	8.39553e-05	0.0215051	7.09111	down	protein_coding	ENSRNOT00000073547	protein_coding	Ifi44l	Ensembl	1332	chr2	+	275643168	275656977	310968		interferon-induced protein 44-like	GO:0005525|GO:0005654|GO:0005654|GO:0006955	GGGCTGTGCACAGATGACATTCCTCACATCTTAAAAGGCTGTGTACCAGACAGGTATCAG	17.3146	61.2944	3.23628	6.06229	33.175	26.0835	5	5	59.0791	76.4724	48.7629	60.863	3.52195	3.44585	2.95161	3.02569	5.4955	5.76021	6.33665	6.65678
ASRNV20006516	0.00063173	0.0483261	3.62586	down	protein_coding	ENSRNOT00000070881	protein_coding	LOC100910255	Ensembl	5403	chr2	+	204291109	204299418	100910255		nestin-like	GO:0005198|GO:0005882|GO:0019215	GAGAGTCAGGATCTTGAAGAAAACCAGGAGACTTTTGTACCACTAGAAAGCAGGAACCAG	80.7208	155.295	4.53647	6.39479	186.849	126.034	5	5	285.908	321.229	6.44874	7.59455	4.42461	4.01673	4.81516	4.88937	6.74827	6.70735	5.90077	6.22277
ASRNV20017996	6.02235e-05	0.0190983	3.28579	down	protein_coding	NM_001109154	protein_coding	Apobr	RefSeq	3481	chr1	+	204978095	204982599	499264	Rn.107719	apolipoprotein B receptor	GO:0006641|GO:0006641|GO:0006869|GO:0006898|GO:0016020|GO:0016020|GO:0030229|GO:0030229	TAAGTGCCACAAAGCCCGAGGGGACTCCAGTGCCAGTCAGAAGAAAAGTGCTGGGACAAG	97.7981	240.423	6.17421	7.89045	165.204	109.45	54.9946	61.5436	149.584	159.826	350.254	302.029	6.4418	5.99443	5.98756	6.27305	7.7077	7.62325	8.15891	8.07194
ASRNV20012430	0.000371971	0.0415083	3.22386	down	protein_coding	NM_001014131	protein_coding	Ccdc181	RefSeq	1918	chr13	+	87458872	87472530	360867	Rn.40586	coiled-coil domain containing 181	GO:0005654|GO:0005654	AAGGAAGACTGAGGAGCTGAGAAAGCAAGAGGAGTGTTTGTTCTTTCTGAGAGGAACAGA	102.893	207.863	6.28804	7.97683	153.555	117.092	66.6309	74.2936	226.36	239.113	185.235	180.746	6.18204	5.97056	6.36037	6.63917	8.36685	8.23104	7.63119	7.67824
ASRNV20024324	1.20193e-05	0.0118014	3.14443	down	protein_coding	NM_053405	protein_coding	Kcnk9	RefSeq	1191	chr7	-	113841386	113875286	84429	Rn.48796	potassium two pore domain channel subfamily K member 9	GO:0005249|GO:0005249|GO:0005886|GO:0005887|GO:0008021|GO:0022841|GO:0030322|GO:0034765|GO:0042803|GO:0046982|GO:0071804|GO:0071805	TTCCACGCTTACTACTACTGCTTCATTACACTGACTACTATAGGGTTCGGCGACTTTGTG	34.2366	51.2508	3.70706	5.35986	74.3464	52.6001	5	5	100.224	85.6307	10.5686	8.57933	3.81195	3.48279	3.72506	3.80845	5.64041	5.20257	5.35773	5.23874
ASRNV20017444	0.000636877	0.0485153	3.07979	down	protein_coding	NM_001108569	protein_coding	Gbp5	RefSeq	2810	chr2	+	266707527	266725952	362050	Rn.224982	guanylate binding protein 5	GO:0003924|GO:0005525|GO:0016020|GO:0016020|GO:0031410|GO:0031410|GO:0042802|GO:0042802|GO:0045089|GO:0045089|GO:0050702|GO:0050702|GO:0051289|GO:0051289|GO:0071346|GO:0071346|GO:0072616|GO:0072616|GO:1900017|GO:1900017|GO:1900227|GO:1900227	AGAAGGCATCAAGAGCATCTGAGGCAAATAGAGTTTGAGAGGGCAAACTTCCAGAGAGAG	132.905	231.957	6.42138	8.04421	238.371	222.305	34.034	36.9074	300.273	452.715	83.8065	91.0345	6.11678	6.27168	6.53013	6.76694	8.10229	8.59348	7.65518	7.8259
ASRNV20004258	2.84245e-05	0.0150108	3.00365	down	protein_coding	ENSRNOT00000045855	protein_coding	Gbp1	Ensembl	1779	chr2	+	266924042	266934696	304266		guanylate binding protein 1	GO:0003779|GO:0003924|GO:0005525|GO:0005829|GO:0019002|GO:0019899|GO:0019955|GO:0020005|GO:0030507|GO:0031410|GO:0035458|GO:0042802|GO:0042832|GO:0044406|GO:0050830|GO:0050848|GO:0050860|GO:0051879|GO:0070373|GO:0071346|GO:1900025|GO:1900041|GO:1903076|GO:1903077	CTACTTCAGGAGGGGTTCCGAGAAGAAAGCAGAAAGCTTCAAGAAGAGATGAAGAATGTG	1076.13	2474.43	9.91966	11.5064	1408.83	1234.79	810.753	850.159	1797.72	1843.68	3390.92	2865.39	9.8965	10.1179	9.77716	9.88708	11.8317	11.5343	11.3821	11.2774
ASRNV20018520	5.72635e-06	0.0104692	2.98105	down	protein_coding	NM_001109901	protein_coding	Emilin3	RefSeq	2440	chr3	-	163128167	163132983	362262	Rn.141391	elastin microfibril interfacer 3	GO:0005737|GO:0005737	TTTACCTACTGAACAGCTGAGGTCCAGGGAGGGCCTGTGGGGCCACATAGACAAGCTGAA	52.564	65.6869	4.11753	5.69335	112.622	87.6343	5	5	118.099	123.078	10.6735	10.8975	4.35715	4.17174	3.93269	4.00853	5.80593	5.66742	5.57751	5.72254
ASRNV20022125	0.000346925	0.0415083	2.96635	down	protein_coding	NM_013108	protein_coding	Adrb3	RefSeq	2185	chr16	+	68673982	68676747	25645	Rn.10100	adrenoceptor beta 3	GO:0001659|GO:0002024|GO:0002024|GO:0002025|GO:0002025|GO:0002032|GO:0004939|GO:0004939|GO:0005634|GO:0005887|GO:0006898|GO:0007189|GO:0007189|GO:0007190|GO:0007190|GO:0007267|GO:0007568|GO:0009409|GO:0009409|GO:0015052|GO:0015052|GO:0015052|GO:0016020|GO:0031649|GO:0031649|GO:0031699|GO:0031699|GO:0040015|GO:0040015|GO:0042755|GO:0042803|GO:0042803|GO:0043235|GO:0043235|GO:0043410|GO:0043410|GO:…	GCTATGAAGGTGAGCGTCCATTTCCCACATGAAGGACCATGGAGATCTAGCAAGGAGCCT	64.7053	69.3378	4.32932	5.89802	129.76	119.062	5	5	121.374	125.93	18.7629	11.2851	4.58255	4.68331	3.98909	4.06235	5.83515	5.6901	6.25676	5.81005
ASRNV20001086	0.000385543	0.0416615	2.92578	down	protein_coding	ENSRNOT00000013761	protein_coding	Epb4.1	Ensembl	3283	chr5	-	153762344	153894181	313052	Rn.22747	erythrocyte membrane protein band 4.1	GO:0003779|GO:0005198|GO:0005515|GO:0005545|GO:0005545|GO:0005575|GO:0005737|GO:0005737|GO:0005856|GO:0005886|GO:0005886|GO:0008150|GO:0016020|GO:0019898|GO:0030054|GO:0030054|GO:0030507|GO:0030863|GO:0030863|GO:0030866|GO:0032092|GO:0032092|GO:0043234|GO:0043234	AAGAGAGAGAGACTAGATGGTGAAAACATTTATATCAGACATAGCAATTTAATGTTGGAG	24697.9	95849.6	13.2342	14.7831	44089.4	50504	1593.85	2604.45	185961	185306	5704.76	6426.51	12.7605	13.347	13.1207	13.7088	14.945	14.8641	14.5393	14.7837
ASRNV20002062	0.000308183	0.0400416	2.88473	down	protein_coding	ENSRNOT00000026536	protein_coding	Haghl	Ensembl	1222	chr10	-	14965680	14968346	302995	Rn.27173	hydroxyacylglutathione hydrolase-like	GO:0004416|GO:0019243	TCTTGTGGGTCCAGAGACATACATCCTGGGGACTGAGGAGGGTAAATAAAACTTTGAAAG	230.615	752.285	6.90508	8.43351	134.66	67.694	320.766	399.339	107.184	139.983	1433.66	1328.31	7.26152	6.4083	6.77032	7.18017	8.26224	8.52832	8.48324	8.46025
ASRNV20018666	9.94156e-05	0.0230907	2.78952	down	protein_coding	NM_001114621	protein_coding	Dcdc5	RefSeq	2859	chr3	+	103873583	104051445	295980	Rn.230109	doublecortin domain containing 5	GO:0005622|GO:0035556	TTATACCTCAAATGGGGAGCTCATTCAGTCATGGGACGAAATAGAGAAGGGTATGGCTGT	136.118	264.48	6.71092	8.19094	163.319	168.1	93.2661	119.788	188.441	239.227	277.392	352.858	6.39792	6.71165	6.65602	7.0781	8.11739	8.33633	7.99215	8.31789
ASRNV20024122	8.53269e-05	0.0215051	2.73535	down	protein_coding	NM_031977	protein_coding	Src	RefSeq	2001	chr3	-	158125179	158138447	83805	Rn.112600	SRC proto-oncogene, non-receptor tyrosine kinase	GO:0004672|GO:0004713|GO:0004713|GO:0004715|GO:0005080|GO:0005102|GO:0005102|GO:0005158|GO:0005515|GO:0005524|GO:0005634|GO:0005634|GO:0005737|GO:0005739|GO:0005743|GO:0005743|GO:0005764|GO:0005764|GO:0005770|GO:0005770|GO:0005829|GO:0005829|GO:0005829|GO:0005884|GO:0005884|GO:0005886|GO:0005886|GO:0005901|GO:0005901|GO:0006468|GO:0007173|GO:0007179|GO:0007179|GO:0007229|GO:0007229|GO:0008022|GO:…	TGGATGTCAGAGAGGGAGACTGGTGGCTGGCACACTCGCTGAGCACCGGACAGACCGGTT	17.9878	26.2296	3.25289	4.70462	31.1606	30.7905	5	5	41.5857	39.9693	13.3293	10.0341	3.43697	3.51523	2.99207	3.06729	4.74269	4.49004	4.89677	4.68897
ASRNV20013763	3.16031e-05	0.0152665	2.71265	down	protein_coding	NM_001037526	protein_coding	Defb41	RefSeq	240	chr15	+	49945730	49948252	641650	Rn.191485	defensin beta 41	GO:0005576|GO:0006952	ATTGGCGTATGTAACGACGAGAAGAAATGTTGTAGGAGATGGTGGGTGTTTGATCCCTAC	62.5659	80.3238	4.29325	5.73295	146.22	94.0431	5	5	139.487	166.615	8.20884	6.98471	4.39946	3.92161	4.3855	4.46642	5.71575	5.82851	5.71534	5.67221
ASRNV20007865	0.000184356	0.0326208	2.69699	down	protein_coding	ENSRNOT00000073827	protein_coding	Zfp449	Ensembl	1557	chrX	+	74213333	74228388	684901		zinc finger protein 449	GO:0003700|GO:0005634|GO:0006351|GO:0006355|GO:0043565|GO:0046872	ATTGTTCTAAAAGCTTCAGGCAGAGAGCAGGCCTTATTATGCACCAGGTCACACACTTTC	41.7101	49.6201	3.89931	5.33066	80.823	76.0174	5	5	96.1975	83.0178	9.01681	10.2481	4.04736	4.17853	3.64816	3.7232	5.65418	5.20709	5.09496	5.36643
ASRNV20002122	0.000259912	0.0374397	2.67104	down	protein_coding	ENSRNOT00000027392	protein_coding	RGD1305592	Ensembl	1012	chr1	-	205429225	205431124					AGGAGGAAAAGCCGCACATGCCTACAGAGTTTGACTTTGATGATGAGCCAGTGACACCCA	319.712	558.094	8.02181	9.43921	463.415	322.492	250.63	242.311	485.456	541.584	605.936	599.402	7.99654	7.67945	8.14474	8.2665	9.71144	9.62867	9.17558	9.24114
ASRNV20015486	0.000584877	0.0469703	2.65528	down	protein_coding	NM_001106464	protein_coding	Gstm6l	RefSeq	1169	chr2	-	230167121	230172232	295362	Rn.136894	glutathione S-transferase, mu 6-like	GO:0003674|GO:0004364|GO:0005575|GO:0008150	TCACTAAGTTTAGGGCAGAGGGAGATGGAGATAATAAACTGGTAAGAGCACGCCTTTCCA	13.9452	27.9965	3.15221	4.56108	22.5952	23.1858	5	5	60.7002	36.3618	7.60531	7.31874	3.04948	3.15172	3.16124	3.24642	5.16089	4.1929	4.38931	4.50122
ASRNV20000519	0.000236617	0.0364006	2.64415	down	protein_coding	ENSRNOT00000006697	protein_coding	LOC100364912	Ensembl	1845	chr7	-	15181625	15184752					TTGAACCATTTACATAGACATGAATTACTTCACACTACCCTGGATTCCAGTGTTTTTTAG	136.796	205.391	6.55907	7.96188	254.828	188.444	38.7325	65.1807	203.773	268.821	154.239	194.732	6.77597	6.51414	6.13353	6.81266	7.85995	8.14893	7.76735	8.07128
ASRNV20010808	4.9581e-05	0.0188194	2.63146	down	protein_coding	NM_001007092	protein_coding	Clstn1	RefSeq	4408	chr5	+	170179525	170247835	313717	Rn.99876	calsyntenin 1	GO:0000139|GO:0001540|GO:0001540|GO:0001558|GO:0001558|GO:0005509|GO:0005576|GO:0005634|GO:0005789|GO:0007156|GO:0009986|GO:0009986|GO:0016021|GO:0016021|GO:0019894|GO:0019894|GO:0030054|GO:0042988|GO:0042988|GO:0045211|GO:0045211|GO:0050806|GO:0050806|GO:0051965|GO:0051965|GO:0070062|GO:0070062|GO:0097481|GO:0097481	AAGGAGAACGAGATGGACTGGGATGACTCTGCCTTGACCATCACTGTCAACCCCATGGAG	211.787	293.389	7.06783	8.46369	399.572	348.062	51.0077	48.5042	404.95	525.455	123.193	119.957	6.9009	6.9702	7.15403	7.24618	8.54012	8.73918	8.26401	8.31146
ASRNV20010278	4.6993e-06	0.0104692	2.61691	down	protein_coding	NM_001001054	protein_coding	Olr546	RefSeq	939	chr3	-	81832855	81833794	405942	Rn.142913	olfactory receptor 546	GO:0004930|GO:0004984|GO:0004984|GO:0005549|GO:0005886|GO:0007186|GO:0007186|GO:0016021|GO:0050911|GO:0050911	AACAAAGATGTGAAAGAAGCAGTCAAGAGGTCAGTTTATAGGGAGAGGAGTGGCCCTTGA	22.7075	29.8918	3.3639	4.75176	42.4537	38.3762	5	5	47.9307	53.3781	10.8003	7.45796	3.47011	3.48989	3.21265	3.28294	4.79199	4.78392	4.84846	4.58267
ASRNV20018604	2.11183e-08	0.000319195	2.58255	down	protein_coding	NM_001113332	protein_coding	Pde4d	RefSeq	2322	chr2	+	59859757	60521351	24627	Rn.163460	phosphodiesterase 4D	GO:0002027|GO:0004112|GO:0004115|GO:0004115|GO:0004115|GO:0005515|GO:0005794|GO:0005813|GO:0005813|GO:0005829|GO:0005886|GO:0005891|GO:0006198|GO:0006198|GO:0006198|GO:0006198|GO:0006939|GO:0007568|GO:0007613|GO:0007613|GO:0008144|GO:0008277|GO:0010469|GO:0010738|GO:0010880|GO:0014911|GO:0016020|GO:0016020|GO:0016324|GO:0017124|GO:0019899|GO:0019904|GO:0030016|GO:0030324|GO:0030552|GO:0030552|GO:…	AATGAGGATCTTGTGAAATCCCTGCGGGAAAACCTGTTGCAGCACGAAAAGTCAAAGACA	25.3942	44.9429	4.2263	5.59509	39.444	37.1364	14.1336	10.8627	46.2641	54.826	40.9514	37.7301	4.21401	4.26102	4.27399	4.15617	5.52463	5.62834	5.61544	5.61195
ASRNV20020325	0.000259096	0.0374397	2.534	down	protein_coding	NM_001191749	protein_coding	Dfna5	RefSeq	2381	chr4	-	144606016	144670696	353316	Rn.96433	deafness, autosomal dominant 5 (human)	GO:0005575|GO:0005737|GO:0005737|GO:0008150|GO:0008285|GO:0008285|GO:0060113|GO:0060113|GO:2001244|GO:2001244	AGGAGGGCTGTATTTGGAAGTGGCCTGCGTGAGGCATGGCGTAAGTCTACAGTCATGCCA	39.6981	49.2245	4.04594	5.38736	78.013	70.291	5.48833	5	93.0989	81.8011	12.4312	9.56687	4.08624	4.1538	4.28761	3.65612	5.69975	5.26564	5.37569	5.20837
ASRNV20019445	0.000385631	0.0416615	2.52236	down	protein_coding	NM_001135767	protein_coding	Gngt2	RefSeq	553	chr10	+	83459561	83462703	690825	Rn.37315	G protein subunit gamma transducin 2	GO:0003674|GO:0003924|GO:0003924|GO:0004871|GO:0005575|GO:0005834|GO:0005834|GO:0007186|GO:0008150	GAGCTGCTGAGGATGGAGGTGGAGCAGTTGAAGAAGGAAGTAAAGAACCCACGTGATCCG	816.956	1645.88	9.38973	10.7245	1002.92	542.392	820.998	901.512	845.698	808.745	2523.42	2405.65	9.54734	8.88091	9.4789	9.65179	10.907	10.5594	10.7004	10.7312
ASRNV20002436	0.00051937	0.0449066	2.47693	down	protein_coding	ENSRNOT00000030857	protein_coding	LOC102557117	Ensembl	204	chr5	+	186370	186849	102557117		zinc finger protein 120-like	GO:0003676|GO:0005622|GO:0006355	TTACAATTGGGGAGACCATAGTATTGAAGAACATTTTCAAAGCTTCAGAAGACATGGAAG	180.947	259.057	7.02998	8.33854	322.608	256.972	69.0869	75.1228	305.214	418.525	158.554	153.937	7.00774	6.90294	6.9795	7.22974	8.47262	8.78946	8.02702	8.06505
ASRNV20024508	9.18538e-05	0.022614	2.46108	down	protein_coding	NM_053611	protein_coding	Nupr1	RefSeq	634	chr1	-	201816732	201818768	100912108	Rn.11182	nuclear protein, transcriptional regulator, 1	GO:0002526|GO:0003682|GO:0005634|GO:0005634|GO:0005737|GO:0006461|GO:0006473|GO:0008584|GO:0009636|GO:0016049|GO:0031401|GO:0035914|GO:0042771|GO:0043065|GO:0045786|GO:0048147|GO:2000194	TGCTGACCAAGTTCCAGAACTCTGAAAGGAAAAAGGCCTGGCGCTGAGACAGAGCTGGAG	151.086	318.805	6.79102	8.09031	156.787	127.918	128.884	190.755	142.616	167.969	461.366	503.268	6.74997	6.6627	6.58344	7.16797	7.97622	8.07136	8.07701	8.23665
ASRNV20011349	9.10085e-06	0.0107804	2.39921	down	protein_coding	NM_001009478	protein_coding	Saa4	RefSeq	1764	chr1	-	103850707	103855009	365245	Rn.25066	serum amyloid A4, constitutive	GO:0005576|GO:0006953|GO:0034364	GAAGTACTGAGCCCGCCACTCAGGTTGCACTCAGAGGGCTGGGCTGTGAGCCACATACCT	13.0702	23.8977	3.11355	4.37611	21.7906	20.4903	5	5	40.6387	41.9241	7.14231	5.88558	3.08391	3.13478	3.08058	3.15493	4.59101	4.45347	4.25995	4.20002
ASRNV20000213	0.000153171	0.0309753	2.33628	down	protein_coding	ENSRNOT00000002904	protein_coding	AABR06077381.1	Ensembl	1065	chr14	-	5818923	5826480					TTCCAGAGCTCTCTGAAGTCACAGGTCATCATTGAGAATTCAATCCTGCAGGCAGATACA	43.6425	55.1715	4.41203	5.63624	92.2279	69.7227	5.6245	6.99483	80.7636	110.1	13.7605	16.0625	4.44925	4.21872	4.27589	4.70426	5.50922	5.86944	5.451	5.71531
ASRNV20005660	0.000494155	0.0443927	2.31596	down	protein_coding	ENSRNOT00000060347	protein_coding	Arap3	Ensembl	2478	chr18	-	30800941	30816519	361314		ArfGAP with RhoGAP domain, ankyrin repeat and PH domain 3	GO:0001726|GO:0001726|GO:0005096|GO:0005096|GO:0005096|GO:0005547|GO:0005547|GO:0005737|GO:0005737|GO:0007165|GO:0008360|GO:0008360|GO:0030027|GO:0030027|GO:0030336|GO:0030336|GO:0035021|GO:0035021|GO:0035024|GO:0035024|GO:0043325|GO:0043325|GO:0043547	TCTTGGAGTTCTTTCCAAGGCCCAAGCCATGCTGGTAGTGGGGGCTGGAAGGAGATCTTT	14.6964	21.1166	3.15242	4.36404	29.1553	19.6302	5	5	33.7364	32.692	9.60689	8.4311	3.5329	3.33979	2.83124	2.90576	4.52198	4.26408	4.34294	4.32713
ASRNV20007805	0.00028247	0.0394576	2.28409	down	protein_coding	ENSRNOT00000073673	protein_coding	AABR06058552.1	Ensembl	480	chr9	+	11073674	11075536					TTTGCTGAATGAGAAAAGAGAACTGCTGGTGGAGCAGAATGAACTGCCAGCATCCTATGT	33.9223	47.3622	4.48427	5.67589	55.0869	53.4884	15.8674	11.2463	61.4689	49.9483	39.4144	38.6172	4.55551	4.73616	4.43741	4.208	5.9904	5.45948	5.59356	5.66011
ASRNV20008164	8.67513e-05	0.0216339	2.28126	down	protein_coding	ENSRNOT00000074523	protein_coding	XAF1	Ensembl	537	chr10	+	58601350	58614067	679600		XIAP associated factor-1	GO:0005515|GO:0005634|GO:0006915|GO:0031333|GO:0035456|GO:0035456	ATGTGGAAGCTGTGCACCAGCAGAAACAGTGTTCGGCCCCGAGAACGGTGACGTATCTTC	22.9724	25.7678	3.37378	4.56361	41.7621	40.1276	5	5	37.689	47.7546	7.71175	9.91601	3.44192	3.51579	3.23472	3.30267	4.33927	4.55808	4.49164	4.86544
ASRNV20011672	8.45776e-05	0.0215051	2.26461	down	protein_coding	NM_001012006	protein_coding	Ace2	RefSeq	2418	chrX	-	32422285	32469137	302668	Rn.230337	angiotensin I converting enzyme 2	GO:0001618|GO:0001618|GO:0001618|GO:0001948|GO:0001948|GO:0003051|GO:0003051|GO:0003081|GO:0004175|GO:0004175|GO:0004180|GO:0004180|GO:0004180|GO:0004181|GO:0005576|GO:0005615|GO:0005615|GO:0005615|GO:0005737|GO:0005737|GO:0005886|GO:0005886|GO:0005886|GO:0006508|GO:0008237|GO:0008237|GO:0008241|GO:0008241|GO:0009986|GO:0009986|GO:0009986|GO:0015827|GO:0015827|GO:0016020|GO:0016021|GO:0032800|GO:…	TTATTTTTGGTGTCGTGATGGGAACGGTAGTGGTTGGCATTGTTATCCTGATCGTCACTG	120.644	183.657	6.53041	7.70967	158.466	166.668	79.2085	78.2322	184.076	168.888	180.131	201.531	6.31557	6.63582	6.50317	6.66708	7.97152	7.61113	7.52227	7.73377
ASRNV20023115	3.39765e-05	0.0157831	2.25388	down	protein_coding	NM_022274	protein_coding	Birc5	RefSeq	903	chr10	+	106494774	106503096	64041	Rn.54471	baculoviral IAP repeat-containing 5	GO:0000086|GO:0000086|GO:0000226|GO:0000226|GO:0000228|GO:0000775|GO:0000775|GO:0000777|GO:0000777|GO:0003674|GO:0004842|GO:0004869|GO:0005634|GO:0005634|GO:0005737|GO:0005737|GO:0005737|GO:0005737|GO:0005814|GO:0005814|GO:0005829|GO:0005829|GO:0005876|GO:0005876|GO:0005876|GO:0005881|GO:0005881|GO:0006351|GO:0006468|GO:0006468|GO:0007059|GO:0007346|GO:0007346|GO:0007346|GO:0008017|GO:0008017|GO:…	GAAGAACTGACCGTCAGCGAGTTTTTGAAACTGGACAAACAAAGAGCCAAGAACAAAATT	16.1035	23.7623	3.20815	4.38056	28.8179	25.5961	5	5	40.6512	40.9038	7.94534	5.54876	3.08057	3.09047	3.29564	3.36593	4.38698	4.19822	4.58139	4.35566
ASRNV20017345	1.94355e-05	0.012117	2.22305	down	protein_coding	NM_001108464	protein_coding	Prr18	RefSeq	927	chr1	-	54240935	54241862	361481	Rn.156009	proline rich 18		AAGGTGTCGCTGCTCAATGAGAAGCACAAGTATGATGATGAGGAGTACGAGGAGGAGGTG	7.1827	14.1561	2.81623	3.96877	9.06511	9.66568	5	5	24.0808	17.4567	8.94969	6.13704	2.80324	2.89289	2.74841	2.82038	4.05064	3.75035	4.16865	3.90546
ASRNV20011202	8.88346e-07	0.00526145	2.2181	down	protein_coding	NM_001008854	protein_coding	RT1-N2	RefSeq	1390	chr20	+	5245093	5248485	360323	Rn.234331	RT1 class Ib, locus N2	GO:0002474|GO:0005102|GO:0005886|GO:0006955|GO:0016021|GO:0042605|GO:0042612	TACAGAACTCATCTAGGATTCCGCTCTGGGACTTTAGGATTGCTTAGCTTGTCATTCTAA	201.51	308.771	7.30664	8.45596	295.452	226.093	154.617	129.879	248.109	259.787	362.943	364.244	7.3537	7.18191	7.37337	7.31758	8.5437	8.39301	8.40126	8.48587
ASRNV20023398	0.00041444	0.0423176	2.20987	down	protein_coding	NM_023101	protein_coding	Vti1a	RefSeq	726	chr1	+	283705426	283882011	65277	Rn.154408	vesicle transport through interaction with t-SNAREs 1A	GO:0000139|GO:0000149|GO:0005484|GO:0005484|GO:0005484|GO:0005515|GO:0005622|GO:0005776|GO:0005794|GO:0005794|GO:0005829|GO:0006886|GO:0006888|GO:0006914|GO:0008021|GO:0016020|GO:0016021|GO:0016192|GO:0030054|GO:0030136|GO:0030665|GO:0030672|GO:0031201|GO:0042147|GO:0042147|GO:0042147|GO:0043025|GO:0043195|GO:0044306|GO:0048280|GO:0048471|GO:0050882|GO:0050882|GO:0061025|GO:0090161|GO:0090161	CAGAGAACCAGAGGGCACATCTGCTGGATAACACGGAAAGGCTGGAGAGGTCATCTCGGA	136.557	187.026	6.69202	7.83598	200.959	189.633	73.2701	82.3648	221.937	232.556	147.05	146.562	6.45776	6.63737	6.69717	6.9758	8.11529	7.96383	7.59861	7.66621
ASRNV20012530	0.000526744	0.0449421	2.19211	down	protein_coding	NM_001014235	protein_coding	Phf11b	RefSeq	1351	chr15	-	42481024	42516823	364393	Rn.140721	PHD finger protein 11B	GO:0005634|GO:0008270	TAACAAGGGAGCCACCGTGGGATGTGATTTACAGTCTTGTCCCAAGAATTACCACTTACA	176.054	202.184	6.79002	7.92235	305.048	316.727	35.6438	46.797	304.033	316.738	90.4193	97.5448	6.43252	6.78784	6.74384	7.19589	7.96902	7.76912	7.8908	8.06045
ASRNV20008017	0.000168195	0.0323959	2.19032	down	protein_coding	ENSRNOT00000074206	protein_coding	AABR06031651.1	Ensembl	285	chr4	-	167852328	167852613					TATCGGGTTTCCAACAGATTTTCTGGGGTGCCAGACAGGTTCAGTGGCAGTGGGTCAGGG	28.8655	28.0051	3.53574	4.66688	55.5385	49.9235	5	5	48.3807	46.2093	8.4613	8.96913	3.63421	3.69198	3.37232	3.44444	4.6507	4.37156	4.72545	4.91982
ASRNV20015637	0.000284539	0.0394576	2.18977	down	protein_coding	NM_001106620	protein_coding	P3h3	RefSeq	2049	chr4	-	224377006	224390639	297595	Rn.15264	prolyl 3-hydroxylase 3	GO:0003674|GO:0005506|GO:0005575|GO:0008150|GO:0008285|GO:0008285|GO:0016705|GO:0031418|GO:0055114	AAACACACAGAGAGGAAAGACAGTCTCACCTTCTCCCAACCTGTGCAATAAAGGATGTGA	1924.72	4149.27	10.7321	11.8629	1988.59	1424.94	2051.03	2234.32	1538.34	1343.45	7228.97	6486.31	10.8234	10.7338	10.6528	10.7185	11.9367	11.4321	12.0659	12.0169
ASRNV20019460	0.000587514	0.0469703	2.15759	down	protein_coding	NM_001135809	protein_coding	Lcn11	RefSeq	669	chr3	-	2916808	2920296	100169711	Rn.225793	lipocalin 11		TCAGTCCAAGAAGACACAGGAGAGGAATGAAGGGCCTGCTGTTGCTCAGTATGGGGCTGG	38.3673	55.6958	4.78799	5.89742	54.6712	49.4718	18.5285	30.7977	61.4693	53.8123	58.6224	48.8792	4.69476	4.76382	4.52194	5.17145	6.16605	5.71882	5.90299	5.80179
ASRNV20021961	6.0654e-06	0.0104692	2.15068	down	protein_coding	NM_012932	protein_coding	Crmp1	RefSeq	2846	chr14	-	78240966	78282969	25415	Rn.11379	collapsin response mediator protein 1	GO:0000226|GO:0005737|GO:0005737|GO:0005815|GO:0005819|GO:0007411|GO:0010977|GO:0016810|GO:0030425|GO:0031005|GO:0043025|GO:0048666|GO:0051219|GO:1904530	GAAGAAAGGCCCTCTTGTCTTCGGTGAGCCCATAGCTGCCAGCTTGGGAACAGATGGCAC	49.3713	48.0345	4.06046	5.16525	97.3245	90.1607	5	5	83.2641	94.321	8.05702	6.49591	4.12047	4.22988	3.90635	3.98512	5.1438	5.16793	5.22366	5.12561
ASRNV20013791	2.21402e-06	0.00874205	2.13392	down	protein_coding	NM_001037649	protein_coding	Rbm43	RefSeq	1912	chr3	-	42539329	42549835	311020	Rn.117592	RNA binding motif protein 43	GO:0000166|GO:0003676|GO:0003723	ATGAAACTACTTATCCAAAGTTATCCAGTAGACAGTGAATGGGACTGGCATTGAATAAAA	44.3167	69.3512	5.03766	6.13116	61.2427	49.3484	32.8766	33.7989	57.3028	58.2126	85.2118	76.6778	5.05904	4.93596	4.98113	5.17449	6.19619	6.03717	6.16172	6.12957
ASRNV20000464	1.28421e-05	0.0118014	2.13282	down	protein_coding	ENSRNOT00000005899	protein_coding	Flywch2	Ensembl	420	chr10	-	12931765	12934651	100910745		FLYWCH family member 2	GO:0003674|GO:0005575|GO:0008150|GO:0044822|GO:0044822	AGACAATGGAGGGTCAGGAGGGTCGTCTTCAAGTCCAGTGGAGACCACTGCACTCCCTAA	205.602	240.379	7.14042	8.23318	350.467	342.67	67.8082	61.4613	281.561	358.963	161.158	159.834	7.07232	7.32226	7.05588	7.11123	8.19369	8.39848	8.13507	8.2055
ASRNV20007585	0.000209153	0.0341727	2.12889	down	protein_coding	ENSRNOT00000073180	protein_coding	Glipr1l2	Ensembl	1817	chr7	-	54819552	54848201	366890		GLI pathogenesis-related 1 like 2	GO:0016021	TCAGGCAGGGCAGTTTTGTTCTCGGTGCACTAATGAAGAAAAATGCATAGACTTCCTCTG	15.0849	22.9895	3.18598	4.27608	24.5685	25.7711	5	5	43.5286	37.0721	5.00654	6.35092	3.0473	3.16962	3.22557	3.30143	4.55602	4.10727	4.02354	4.4175
ASRNV20001134	0.000538718	0.0449421	2.12733	down	protein_coding	ENSRNOT00000014388	protein_coding	Col8a2	Ensembl	2100	chr5	+	148097756	148100436	313592	Rn.12548	collagen, type VIII, alpha 2	GO:0005576|GO:0005581|GO:0031012|GO:0031012|GO:0048593|GO:0048593|GO:0050673|GO:0050673	AATGGAGTGGGCCAACCAGGGTTGCCTGGGGCCCCTGGGCAGGCAGGTGCCCCTGGGCCT	24.5357	24.0967	3.39833	4.48738	46.2241	41.9186	5	5	35.808	43.7205	9.21322	7.64499	3.65756	3.68833	3.08674	3.16071	4.40285	4.53666	4.54023	4.46978
ASRNV20013105	5.79584e-05	0.0190983	2.12084	down	protein_coding	NM_001025292	protein_coding	Mbp	RefSeq	2099	chr18	+	78473295	78504226	24547	Rn.63285	myelin basic protein	GO:0002020|GO:0002020|GO:0005515|GO:0005886|GO:0007417|GO:0007568|GO:0007605|GO:0009636|GO:0009636|GO:0019911|GO:0019911|GO:0019911|GO:0021762|GO:0021762|GO:0032570|GO:0033269|GO:0033269|GO:0033269|GO:0034612|GO:0042552|GO:0042552|GO:0042552|GO:0042995|GO:0043025|GO:0043025|GO:0043025|GO:0043209|GO:0043209|GO:0043209|GO:0043209|GO:0043218|GO:0046689|GO:0050771|GO:0061024|GO:0061024|GO:0070542|GO:…	ATTTAGCTGGGGGGCCGAGGGGCAGAAGCCAGGATTTGGCTACGGAGGCAGAGCTTCCGA	18.5529	28.3019	3.64457	4.72921	33.6049	30.4927	5.06088	5.05307	42.6043	50.8284	10.6085	9.16611	3.56882	3.59055	3.62651	3.79241	4.8373	4.94362	4.58669	4.54921
ASRNV20003572	0.000564753	0.0463005	2.10213	down	protein_coding	ENSRNOT00000040516	protein_coding	Arhgap40	Ensembl	2025	chr3	-	160565203	160610205	296323		Rho GTPase activating protein 40	GO:0007165	TTGGATTTATACCGTGCCAACCCCCATGGCGAATGGGTCATTAGACAGAGCCCCACCTAA	103.891	95.2614	4.79525	5.8671	202.376	203.19	5	5	200.636	166.843	6.65337	6.91319	4.59101	4.886	4.81514	4.88886	6.034	5.44623	5.90279	6.0854
ASRNV20004068	0.000665454	0.0497327	2.09432	down	protein_coding	ENSRNOT00000044311	protein_coding	ENSRNOG00000030250	Ensembl	795	chr6	+	44568856	44569667					ACAGTAGAGGAGGTTATGGAGGTGGTGGACCAGGATATGGAAACCAAGATGGTGGATCTG	899.048	1090.52	9.13913	10.2056	1852.13	1418.64	142.596	182.827	1875.08	1871.13	329.522	286.356	9.02096	9.04233	9.03878	9.45446	10.5628	10.2107	10.0659	9.98305
ASRNV20000106	1.56743e-05	0.0118014	2.07556	down	protein_coding	ENSRNOT00000001583	protein_coding	Rrp1b	Ensembl	2160	chr20	+	13016118	13039473	309673		ribosomal RNA processing 1B	GO:0000791|GO:0000791|GO:0000792|GO:0000792|GO:0005634|GO:0005730|GO:0005730|GO:0005829|GO:0005829|GO:0006364|GO:0010923|GO:0010923|GO:0030688|GO:0044822|GO:0044822	ACCATGAAGCTACCAGCAACTACCCCAAAGAGAAGGCCAAGGGCTGCGGACTTCTTCTGA	105.661	176.556	6.32699	7.38049	131.228	112.738	80.5797	98.0961	103.878	123.267	247.428	231.652	6.38912	6.36507	6.10565	6.44811	7.27677	7.38628	7.42565	7.43325
ASRNV20016584	7.41122e-05	0.0212592	2.06134	down	protein_coding	NM_001107633	protein_coding	Gcc2	RefSeq	6526	chr20	+	29653462	29699347	309798	Rn.139579	GRIP and coiled-coil domain containing 2	GO:0000042|GO:0005794|GO:0005802|GO:0005802|GO:0005802|GO:0006622|GO:0006622|GO:0006622|GO:0016020|GO:0016020|GO:0031023|GO:0031023|GO:0031023|GO:0034067|GO:0034067|GO:0034453|GO:0034453|GO:0034453|GO:0034499|GO:0034499|GO:0034499|GO:0042147|GO:0042802|GO:0042802|GO:0043001|GO:0070861|GO:0070861|GO:0070861|GO:0071955|GO:0071955|GO:0071955|GO:0090161|GO:0090161|GO:0090161	AGTACTTGAAGAATGTCCTACTGCGGTTCATTTTCCTGAAGCCGGGTAGTGAAAGAGAGA	46.2676	68.7206	5.07537	6.11895	66.1474	61.179	34.542	23.2019	53.7506	61.7444	86.8131	72.5741	5.16521	5.2657	5.0859	4.78469	6.05642	6.09185	6.21353	6.11402
ASRNV20025160	1.49717e-05	0.0118014	2.04636	down	protein_coding	NM_133387	protein_coding	Tmlhe	RefSeq	1517	chr20	+	231288	279025	170898	Rn.3607	trimethyllysine hydroxylase, epsilon	GO:0005506|GO:0005739|GO:0005739|GO:0005759|GO:0016702|GO:0016702|GO:0031418|GO:0045329|GO:0045329|GO:0045329|GO:0050353|GO:0050353|GO:0050353|GO:0051354|GO:0051354|GO:0055114|GO:0055114	TCCAGCGCAGGATGTGGTACCATAAGTTGTTGCACCAACAAAGCAGGCTCCAGAACTTGA	77.4685	126.216	5.85671	6.88977	87.7362	87.3995	67.0195	67.7189	75.2786	92.1372	170.461	166.988	5.81961	6.04452	5.69092	5.87179	6.82804	6.9884	6.84413	6.89851
ASRNV20011713	0.000127958	0.0273103	2.02464	down	protein_coding	NM_001012048	protein_coding	Sh2d4a	RefSeq	2461	chr16	-	22972706	23044750	306376	Rn.137349	SH2 domain containing 4A	GO:0005737|GO:0005737|GO:0010923|GO:0010923|GO:0019902|GO:0019902	GACTTGGGATCCATATACCAAAAATCAACCAACCAAAACCCCAGTGAAAATAACCCTGAG	94.6587	180.88	5.85931	6.87698	65.8797	52.9742	161.134	98.6472	50.1076	68.4668	339.626	265.32	5.93593	5.792	6.04552	5.66381	6.70632	7.06009	6.96674	6.77477
ASRNV20009315	0.000176317	0.0326208	2.02214	down	protein_coding	NM_001000019	protein_coding	Olr1448	RefSeq	921	chr10	+	44391402	44392321	287336	Rn.142130	olfactory receptor 1448	GO:0004984|GO:0007186|GO:0016021|GO:0050911	CATTCATCTACAGCCTGAGGAACAAGGAGGTGATGGGGGCCCTGAGGAGACAAGTGGGAT	23.9585	24.2985	3.38374	4.39962	44.8542	40.9797	5	5	44.8048	38.9521	7.96195	5.47529	3.4944	3.52009	3.22172	3.29874	4.61706	4.20831	4.51932	4.25379
ASRNV20001169	5.85502e-05	0.0190983	2.02156	down	protein_coding	ENSRNOT00000014756	protein_coding	AABR06059567.1	Ensembl	849	chr9	+	35215784	35216667					ATGGAAACCAGGGCAGTGGCTATGGCGGAAGTGGCAGCTATGACCGCTATAACAACGGAG	121.564	140.905	6.35802	7.37349	218.795	185.062	38.5705	43.8295	184.899	220.108	75.859	82.7544	6.2676	6.24403	6.32592	6.59453	7.40433	7.50824	7.20929	7.37209
ASRNV20000613	5.94464e-05	0.0190983	1.99927	down	protein_coding	ENSRNOT00000007672	protein_coding	Lrrc3b	Ensembl	780	chr15	+	15338714	15339494	305705		leucine rich repeat containing 3B	GO:0016021	AATACTTGAAATCCCTGCCAAGCAGGCAAAAGAAGGCGGATGAACCTGATGACATTAGCA	152.75	288.311	6.75845	7.75792	135.428	120.261	208.549	146.762	108.45	120.632	471.408	452.752	6.70296	6.73789	6.91323	6.6797	7.62146	7.60002	7.89032	7.91987
ASRNV20022959	0.000367261	0.0415083	1.99765	down	protein_coding	NM_021740	protein_coding	Ptma	RefSeq	1182	chr9	+	93273332	93277372	29222	Rn.817	prothymosin alpha	GO:0005634|GO:0005634|GO:0005654|GO:0005737|GO:0008283|GO:0030154|GO:0042393|GO:0043066|GO:0043154|GO:0043486|GO:0045944|GO:0070062	ATGGAGATGAAGATGAGGAAGCTGAGGCTCCTACGGGCAAGCGGGTAGCTGAGGATGATG	4770.77	7759.33	12.1105	13.1088	6024.73	5805.16	3454.6	3798.6	7181.7	9372.54	7609.17	6873.92	11.7907	12.1843	12.2064	12.2605	13.237	13.2814	12.9768	12.9398
ASRNV20015070	2.33554e-05	0.0133764	1.97968	down	protein_coding	NM_001106031	protein_coding	Pnp	RefSeq	1052	chr15	+	31708633	31716284	290029	Rn.2738	purine nucleoside phosphorylase	GO:0001882|GO:0001882|GO:0002060|GO:0002060|GO:0004731|GO:0004731|GO:0004731|GO:0005576|GO:0005622|GO:0005634|GO:0005737|GO:0005737|GO:0005737|GO:0005856|GO:0006139|GO:0006148|GO:0006148|GO:0006738|GO:0006738|GO:0006955|GO:0006955|GO:0008144|GO:0008144|GO:0034356|GO:0034356|GO:0034418|GO:0034418|GO:0042102|GO:0042102|GO:0042278|GO:0042301|GO:0042301|GO:0042493|GO:0042493|GO:0043101|GO:0046638|GO:…	CGCCGTGGAGCGGAAAGGGCAGGATTTCGGCGCAGCCGTCGGTGACACCATGGAGAACGA	91.3527	120.379	6.09883	7.08409	135.893	119.055	52.2469	58.216	114.366	135.843	113.627	117.679	6.11074	6.12556	5.94834	6.21067	7.12351	7.23654	6.93482	7.0415
ASRNV20024548	6.60491e-05	0.0203217	1.97637	down	protein_coding	NM_053653	protein_coding	Vegfc	RefSeq	1596	chr16	-	40216306	40331753	114111	Rn.6913	vascular endothelial growth factor C	GO:0001525|GO:0001954|GO:0001954|GO:0002052|GO:0005615|GO:0005615|GO:0008083|GO:0008284|GO:0008284|GO:0008285|GO:0008285|GO:0009887|GO:0009887|GO:0016020|GO:0016331|GO:0016331|GO:0030947|GO:0031954|GO:0042056|GO:0042056|GO:0042493|GO:0043185|GO:0043185|GO:0043536|GO:0045765|GO:0045766|GO:0045766|GO:0045776|GO:0048010|GO:0048010|GO:0050679|GO:0050714|GO:0050731|GO:0050731|GO:0050918|GO:0050918|GO:…	GCCTTTTAAGAGACTGGTTTTCTGCCAGTGACCAGACAGCTGAGGTTTTTCTCTTGTGAT	943.667	1451.62	9.70039	10.6832	1220.3	966.662	717.082	870.618	787.401	1184.73	1813.98	2020.36	9.65672	9.6753	9.58163	9.8879	10.5444	10.8422	10.5617	10.7846
ASRNV20016524	4.15477e-05	0.0182279	1.9646	down	protein_coding	NM_001107566	protein_coding	Tpcn2	RefSeq	2879	chr1	-	225286481	225316676	309139	Rn.138237	two pore segment channel 2	GO:0003674|GO:0005245|GO:0005245|GO:0005575|GO:0005622|GO:0005764|GO:0005765|GO:0005765|GO:0005886|GO:0006874|GO:0006939|GO:0006939|GO:0007040|GO:0007040|GO:0010008|GO:0010008|GO:0010506|GO:0016021|GO:0019722|GO:0019722|GO:0019901|GO:0019901|GO:0033280|GO:0034765|GO:0042802|GO:0042802|GO:0051209|GO:0051209|GO:0051209|GO:0070588|GO:0072345|GO:0072345|GO:0086010	TACACAAGCATCCACACTTGCATCTGTGCAGGTGACATCAGAGTGGCCTCTAGCTGGGGC	43.6719	60.5634	5.0112	5.98543	65.2805	46.8449	33.4021	29.16	57.3184	56.5587	64.8577	63.5189	5.07529	4.77077	5.10933	5.0894	6.09217	5.88485	5.94906	6.01564
ASRNV20004658	2.12493e-05	0.0125854	1.95045	down	protein_coding	ENSRNOT00000048973	protein_coding	AABR06092040.1	Ensembl	339	chr17	-	55640572	55641011					ACGTCGATATTGACAATATATTCCTTGGAGGAAGAAGACGAAGCTATCTACTACTGTTCC	6.40892	10.4882	2.76935	3.73316	6.96822	8.66746	5	5	18.2109	11.5222	6.78316	5.43642	2.74197	2.87617	2.68807	2.77118	3.86312	3.54235	3.81213	3.71502
ASRNV20011834	4.31986e-06	0.0104692	1.93478	down	protein_coding	NM_001012173	protein_coding	Trub1	RefSeq	1722	chr1	+	285685220	285786577	361775	Rn.24324	TruB pseudouridine (psi) synthase family member 1	GO:0003723|GO:0006400|GO:0009982|GO:1990481	TATTCTGCACTGAAGAAGGATGGACAGAGACTCTCAACGTTAATGAAGAGAGGCGAGACT	34.3696	47.9261	4.65772	5.60989	51.1663	41.1956	24.0508	21.0657	41.2819	43.7295	54.0389	52.6542	4.80043	4.69721	4.57239	4.56087	5.65335	5.5562	5.59223	5.6378
ASRNV20024271	6.56352e-05	0.0203217	1.93471	down	protein_coding	NM_053346	protein_coding	Nrn1	RefSeq	1614	chr17	-	29834673	29877118	83834	Rn.3546	neuritin 1	GO:0005615|GO:0005615|GO:0005886|GO:0007399|GO:0030054|GO:0031225|GO:0032281|GO:0032281|GO:0042803|GO:0042803|GO:0045202|GO:0046658|GO:0046658|GO:0046982|GO:0046982|GO:1990138|GO:1990138	ATACAGTAATACCTGAATATCCAACGGTATAGTTCACAAGGGGGTAATCAATGTTAAATC	155.098	203.941	6.88739	7.83951	249.145	172.39	94.4775	104.38	167.592	196.563	234.22	217.391	7.05461	6.71332	6.73431	7.04732	7.77194	7.84828	7.87193	7.86588
ASRNV20019724	0.000330176	0.0409539	1.92322	down	protein_coding	NM_001166403	protein_coding	RT1-T24-3	RefSeq	1458	chr20	+	5324556	5331860	414788		RT1 class I, locus T24, gene 3	GO:0002474|GO:0006955|GO:0042605|GO:0042612	CTGACATGGGAGCCTCTTCAGCTCACCACGTCCAAGACAGAAGTATGTGCTAGGGGCAGA	342.931	571.697	8.07434	9.01786	415.211	288.81	301.787	365.918	245.239	311.612	845.525	884.414	8.23328	7.90566	7.904	8.25442	8.79917	8.9975	9.07816	9.1966
ASRNV20021346	4.61509e-05	0.0186392	1.92194	down	protein_coding	NM_001301235	protein_coding	Tpm2	RefSeq	1278	chr5	-	63542167	63550225	500450	Rn.17580	tropomyosin 2, beta	GO:0003779|GO:0003779|GO:0005737|GO:0005856|GO:0043462|GO:0043462	TCTTTTTCCATTCTCTCTGAGGGGAGGGGGCAGCCAGGAGGAGCACAAACTGGCCATGTT	28.5526	34.9528	4.26986	5.21243	45.9104	45.2944	11.3884	11.6173	47.7528	46.4001	25.6189	20.0395	4.12146	4.25902	4.25196	4.44701	5.33574	5.09014	5.29694	5.12688
ASRNV20012483	2.43556e-05	0.0134188	1.91963	down	protein_coding	NM_001014184	protein_coding	Lpin3	RefSeq	3160	chr3	+	163113544	163126529	362261	Rn.145057	lipin 3	GO:0003713|GO:0005634|GO:0008195|GO:0008195|GO:0009062|GO:0016311|GO:0019432|GO:0045944	CTTCACAGTCAACCCCCGGGGAGAGCTCATCCAAGAGCTCATAAAGAACCACAAATCCAC	24.7383	33.5216	4.22443	5.16526	39.1882	34.1536	13.6807	11.9308	43.0351	38.8993	25.4591	26.6928	4.20878	4.20089	4.2415	4.24655	5.36514	5.01568	5.05832	5.22189
ASRNV20020921	0.000110186	0.024861	1.91633	down	protein_coding	NM_001270982	protein_coding	Serpina3m	RefSeq	1692	chr6	-	137027386	137034657	299276	Rn.107050	serine (or cysteine) proteinase inhibitor, clade A, member 3M	GO:0004867|GO:0005615|GO:0005615|GO:0010951|GO:0010951	CTTGAACATCAGGAGTCGGCAATCATAGAGGCTGGCAGCTGGCTGGTGTCAGCTCTTCAG	37.4044	41.3536	4.40071	5.33905	68.127	64.5057	10.5762	6.40868	63.4786	70.3774	15.5152	16.0433	4.21806	4.35625	4.68952	4.339	5.32856	5.31889	5.2872	5.42157
ASRNV20015904	5.3008e-05	0.0188194	1.91598	down	protein_coding	NM_001106904	protein_coding	Map4k4	RefSeq	5254	chr9	+	46343467	46467917	301363	Rn.101820	mitogen-activated protein kinase kinase kinase kinase 4	GO:0003674|GO:0004111|GO:0004674|GO:0004674|GO:0005524|GO:0005524|GO:0005575|GO:0005737|GO:0005737|GO:0006468|GO:0006468|GO:0007346|GO:0008349|GO:0010977|GO:0030033|GO:0031098|GO:0035556|GO:0042981|GO:0043066|GO:0046328|GO:0048812|GO:0061179|GO:0070571	GGTGTGTTTATGCACAAAAGGGCTCAGAGACTAAAGTTCCTGTGTGAACGTAATGACAAG	177.54	217.894	7.10051	8.0386	254.889	243.033	116.667	95.5691	210.249	259.574	224.302	177.449	6.90162	7.11777	7.22617	7.1565	8.0282	8.18008	8.0593	7.88681
ASRNV20011477	0.000500081	0.0443927	1.90658	down	protein_coding	NM_001009682	protein_coding	Oasl2	RefSeq	1750	chr12	-	49263770	49276267	304549	Rn.156154	2'-5' oligoadenylate synthetase-like 2	GO:0001730|GO:0003725|GO:0005524|GO:0009615|GO:0045087|GO:0046872|GO:0051607	TTATGGAATTTTCTCTAAGGTGAACATCCGGGTGATGGAGACCTTTCCTCCTGAGATCCA	136.727	179.678	6.70639	7.63738	201.585	153.624	91.1934	100.506	136.398	194.362	184.264	203.686	6.84235	6.64178	6.53684	6.80459	7.52827	7.97167	7.4363	7.61327
ASRNV20019325	1.87911e-05	0.0120319	1.9056	down	protein_coding	NM_001134910	protein_coding	Anxa13	RefSeq	1608	chr7	-	98819725	98871641	362915	Rn.100125	annexin A13	GO:0001786|GO:0001786|GO:0005509|GO:0005544|GO:0005615|GO:0005615|GO:0005654|GO:0005654|GO:0005886|GO:0005886|GO:0031210|GO:0070062|GO:0070062|GO:1901611|GO:1901611	GCATCGAGGAAAGAGACGGCCTGCCTATGTGAAATGCAAATAGAAGTAAAACTCACTGAC	52.8452	61.2869	5.14591	6.07615	91.9036	79.5415	19.3084	20.6275	83.0811	83.4586	37.4222	41.1855	5.08968	5.08777	5.09993	5.30624	6.18647	6.00646	5.96099	6.15069
ASRNV20025381	0.000489914	0.0443927	1.89569	down	protein_coding	NM_134432	protein_coding	Agt	RefSeq	1958	chr19	-	68026226	68038550	24179	Rn.6319	angiotensinogen	GO:0001543|GO:0001568|GO:0001658|GO:0001658|GO:0001822|GO:0001822|GO:0001991|GO:0001998|GO:0001999|GO:0002018|GO:0002018|GO:0002019|GO:0002027|GO:0002035|GO:0003014|GO:0003051|GO:0003051|GO:0003331|GO:0004867|GO:0005179|GO:0005615|GO:0005615|GO:0005737|GO:0005829|GO:0006883|GO:0007160|GO:0007166|GO:0007186|GO:0007186|GO:0007202|GO:0007204|GO:0007250|GO:0007565|GO:0007568|GO:0007588|GO:0008065|GO:…	CACTGGGGTGAGAGCCAGGAGCTGGCACTCTGTATAGGAGGACTGCCATCCTGGAAAAAA	22.7115	38.1963	4.29557	5.2183	31.9415	24.232	17.6887	16.9838	30.9755	28.2284	52.2363	41.3451	4.47555	4.37381	4.11588	4.21704	5.23098	4.9227	5.44785	5.27165
ASRNV20007341	6.04606e-05	0.0190983	1.89361	down	protein_coding	ENSRNOT00000072646	protein_coding	AABR06099859.1	Ensembl	768	chr20	-	5945906	5953586					TTCCTGGCCGTGGGCATCCTGAAGCACGTGTGGAGCAAGCAGGGTGAGGTGGGGTCCGTG	272.149	286.18	7.59454	8.51567	488.024	415.966	90.2974	94.3076	389.577	418.953	163.437	172.755	7.50075	7.55602	7.56039	7.761	8.69352	8.55169	8.34389	8.4736
ASRNV20008704	3.01354e-05	0.0151902	1.88727	down	protein_coding	ENSRNOT00000075785	protein_coding	ENSRNOG00000024056	Ensembl	546	chr1	+	99693944	99708207					GGATGTCAAGGGGAGAGACCTTACAAATGCAACAGCTGTTGGAAAGCCTTTTGTACTAAG	60.1652	76.8827	5.46449	6.38079	95.8346	72.4934	36.4654	35.8675	79.598	79.5283	84.181	64.2237	5.56235	5.34651	5.40808	5.54102	6.50921	6.32377	6.45777	6.23242
ASRNV20012051	0.000598738	0.0474404	1.88595	down	protein_coding	NM_001013143	protein_coding	Terf2ip	RefSeq	2165	chr19	+	55037927	55044773	307861	Rn.2055	TERF2 interacting protein	GO:0000723|GO:0000781|GO:0000781|GO:0000783|GO:0000784|GO:0005634|GO:0005634|GO:0005635|GO:0005635|GO:0005737|GO:0005737|GO:0006351|GO:0006355|GO:0006355|GO:0010569|GO:0010569|GO:0010833|GO:0010833|GO:0030870|GO:0030870|GO:0031848|GO:0031848|GO:0031848|GO:0032205|GO:0032205|GO:0033138|GO:0033138|GO:0042162|GO:0042162|GO:0043123|GO:0043123|GO:0048239|GO:0048239|GO:0051092|GO:0051092|GO:0070187|GO:…	AATGGAGAGGCAGACAACAAGCTATTTGAGGAAGCTACTCCGGAGTTGGGGGAAGCCGTG	97.8297	111.853	6.06539	6.98068	164.473	155.534	37.2172	34.0942	137.733	185.604	54.5185	69.5544	5.91338	6.07298	6.11357	6.16164	6.95469	7.29267	6.66501	7.01035
ASRNV20004170	0.000200732	0.0334898	1.88328	down	protein_coding	ENSRNOT00000045189	protein_coding	Krtap3-3	Ensembl	300	chr10	-	87271562	87271862	363678		keratin associated protein 3-3	GO:0003674|GO:0005198|GO:0005575|GO:0008150|GO:0045095	AACCTCACCACCTATGTGCAGCCAGGCTGTGAGGAGCCTTGCACCCCAAGGTGCTGCTGA	21.3403	21.2526	3.32681	4.24006	36.5433	38.8177	5	5	38.9151	33.5589	6.6247	5.91177	3.37322	3.49897	3.17777	3.25727	4.40634	3.98582	4.26637	4.30169
ASRNV20003981	0.000417107	0.0423176	1.88195	down	protein_coding	ENSRNOT00000043639	protein_coding	Bend4	Ensembl	1317	chr14	+	42198079	42227219	681008		BEN domain containing 4		CACCAGGCTTCCCAAGATGAGGTCTTCAACAAGAGCTCTCAGGATGGGTCTGGGGACTAG	38.0423	35.6783	3.99571	4.90794	74.0203	68.0124	5.13636	5	58.8175	66.9845	9.83005	7.08131	4.01784	4.12208	4.19219	3.65072	4.85044	4.88783	5.05127	4.8422
ASRNV20026202	7.1153e-06	0.0104692	1.87599	down	protein_coding	NM_182823	protein_coding	Zfp472	RefSeq	2113	chr7	+	15400839	15409294	314587	Rn.211772	zinc finger protein 472	GO:0003676|GO:0005622|GO:0005634|GO:0006355|GO:0046872	GCAGGAAATGGAGCCAGTGACCTTTGAGGACGTGGCTGTGAACTTCACTCTAGGAGAGTG	196.446	247.194	7.26496	8.17261	286.064	248.205	123.725	127.791	204.746	257.253	268.044	258.734	7.26138	7.31219	7.14824	7.33802	8.12793	8.31228	8.10684	8.14339
ASRNV20007844	5.32227e-05	0.0188194	1.86837	down	protein_coding	ENSRNOT00000073775	protein_coding	LOC100360856	Ensembl	1392	chr9	+	7388102	7501715	100360856		hypothetical protein LOC100360856		GCAACAGCAGGTCTGAAATTCTCCAGGAGAAACTCGAACAAGACACAAACCAGGGCAAGA	58.7103	60.4852	5.11416	6.01594	106.153	100.594	13.8372	14.2564	87.159	91.9703	34.6876	28.1237	5.01227	5.16621	5.0463	5.23184	5.95661	5.85498	6.19501	6.05715
ASRNV20000481	0.000150352	0.0307069	1.86653	down	protein_coding	ENSRNOT00000006169	protein_coding	LOC682905	Ensembl	471	chr18	-	85317701	85318203					CAGGACGATCAGGATGATGATGTTGACACCAAGAAGCAGAAGACTGATGAGGAGGACTAG	1305.4	1626.08	10.119	11.0193	2112.25	1751.63	620.783	736.933	1765.19	2109.11	1347.39	1282.62	9.98001	10.1052	10.0612	10.3294	11.1903	11.1043	10.8886	10.8941
ASRNV20008702	4.57814e-05	0.0186392	1.85829	down	protein_coding	ENSRNOT00000075781	protein_coding	ENSRNOG00000024056	Ensembl	2541	chr1	+	99693944	99706529					TACGTGTGCACTCATTGTGGGCCTTTAGAAGCAGGTCAGTTTTCTCTAAACATAAGTTGA	231.258	264.515	7.45717	8.35115	377.139	324.423	113.461	110.008	291.571	273.782	265.546	227.162	7.48757	7.52322	7.34215	7.47575	8.5368	8.18125	8.39807	8.28846
ASRNV20018613	0.000190536	0.0326208	1.8452	down	protein_coding	NM_001113372	protein_coding	Synj2	RefSeq	4850	chr1	+	48140614	48236033	84018	Rn.10868	synaptojanin 2	GO:0000166|GO:0003676|GO:0003723|GO:0004439|GO:0004439|GO:0004445|GO:0005515|GO:0005737|GO:0005881|GO:0007420|GO:0017124|GO:0030165|GO:0030165|GO:0031315|GO:0032587|GO:0042578|GO:0043679|GO:0045121|GO:0046855|GO:0046856|GO:0046856|GO:0048312|GO:0048471|GO:0052744	AACAGGAAAGCCCATGTTATCAGAAGAACAGTGTGAACAGCAGCCTGTCCATTTTACAAT	124.489	127.92	6.27878	7.16256	235.638	196.426	40.6457	25.2445	175.166	220.992	60.3245	55.1981	6.27986	6.23994	6.48348	6.11186	7.15648	7.38298	7.06424	7.04654
ASRNV20012739	6.49207e-06	0.0104692	1.83092	down	protein_coding	NM_001024272	protein_coding	Phf11	RefSeq	1480	chr15	-	42481019	42544097	361051	Rn.213394	PHD finger protein 11	GO:0005634|GO:0006351|GO:0006355|GO:0008270	GGACCACCAGTGCAGATGCCAGGAGTCTCCTGAAGTGCAAGCAGGCTCAGGAGACAGCCT	111.043	130.38	6.3381	7.21067	183.018	151.489	58.1451	51.5186	126.132	146.311	125.785	123.292	6.46628	6.39907	6.23586	6.25118	7.16203	7.22104	7.20216	7.25744
ASRNV20006719	0.000415929	0.0423176	1.8272	down	protein_coding	ENSRNOT00000071312	protein_coding	AABR06091203.1	Ensembl	279	chr17	-	33597273	33597552					ACAGATTTCACACTGAAAATCAGTAGAGTGGAGGCTGAGGATGTGGGTGTGTATTACTGT	47.7711	54.5638	5.0099	5.87953	74.0104	79.9025	20.6064	16.5653	77.2845	73.0885	39.6336	28.2487	4.79511	5.14713	5.09994	4.99743	6.10383	5.82085	5.94385	5.64961
ASRNV20003781	0.000466029	0.0434457	1.82699	down	protein_coding	ENSRNOT00000042040	protein_coding	LOC100361388	Ensembl	252	chr3	-	138747775	138748027	100361388		high-mobility group nucleosomal binding domain 2-like	GO:0000785|GO:0005634|GO:0031492	AAGGTCGATGTCGGTAAGGATGCGAATAATCCTGCAGAAAACGTTGATGCCAAAACAGAC	1196.34	1475.31	9.99118	10.8606	1941.39	1590.49	672.203	581.275	1282.51	2058.95	1362.29	1197.51	9.96826	10.094	9.98793	9.9145	10.8529	11.2016	10.7328	10.6554
ASRNV20008638	0.000560245	0.0462466	1.81173	down	protein_coding	ENSRNOT00000075632	protein_coding	LOC687532	Ensembl	1455	chr2	-	267130121	267139844	687532		similar to guanylate binding protein family, member 6		AGCAAAATGAGCCACATAGTAAAGTACAGTAAGAAGGCTTCATATGCAGTAGCAATGCTG	316.005	494.208	7.85097	8.70833	270.916	239.679	397.103	356.323	184.768	268.081	871.275	652.708	7.84984	7.92711	7.80896	7.81797	8.60411	9.05711	8.7057	8.46642
ASRNV20005044	1.44855e-05	0.0118014	1.80495	down	protein_coding	ENSRNOT00000052140	protein_coding	LOC100912702	Ensembl	2529	chr14	-	1768487	1786435					GGATTAAAAGTGAAAATAGCAAGCTATTTTCCTTGTGTCCCACATAATCAACAACTTCGT	11.8708	15.3046	3.05897	3.91093	20.2336	17.2495	5	5	25.7155	23.8475	6.1771	5.47833	3.13054	3.10461	2.96095	3.03978	3.92187	3.75204	3.97176	3.99805
ASRNV20011821	0.000219042	0.0348276	1.79249	down	protein_coding	NM_001012159	protein_coding	Upf3a	RefSeq	1528	chr16	+	81009175	81020604	361176	Rn.56460	UPF3 regulator of nonsense transcripts homolog A (yeast)	GO:0000166|GO:0000184|GO:0005634|GO:0005654|GO:0005654|GO:0005737|GO:0005737|GO:0005886|GO:0005886|GO:0035145|GO:0035145|GO:0042162|GO:0043231|GO:0045727|GO:0045727	CTTCTTAAGAAACTGGAAACGGGAGAAGAAGCGACCACTGAGAAACACAAAGAAAGAGGT	227.897	262.378	7.46087	8.30284	372.648	288.102	111.28	139.559	238.447	295.637	235.85	279.579	7.53414	7.37626	7.26917	7.66391	8.20648	8.35541	8.19628	8.45317
ASRNV20017177	1.7933e-05	0.0118014	1.74434	down	protein_coding	NM_001108279	protein_coding	Bcl6b	RefSeq	3338	chr10	-	56578677	56583601	360551	Rn.137148	B-cell CLL/lymphoma 6B	GO:0000122|GO:0000122|GO:0000977|GO:0000977|GO:0001227|GO:0001227|GO:0003677|GO:0005634|GO:0005634|GO:0030099|GO:0046872|GO:0050767	GGTGAGAGGTTAGATTCTGCAAGATCAGATCCTTGGAATAAAGAAGCCCTACTTTGTGCC	3805.82	5222.24	11.7668	12.5695	5505.54	4000.08	2867.29	2850.36	3806.68	4948.78	5817.73	6315.79	11.722	11.6851	11.8501	11.81	12.5193	12.514	12.5157	12.729
ASRNV20013136	0.000530237	0.0449421	1.74327	down	protein_coding	NM_001025624	protein_coding	Hmgn2	RefSeq	1253	chr5	-	155878875	155881364	114637	Rn.3517	high mobility group nucleosomal binding domain 2	GO:0000122|GO:0000785|GO:0005634|GO:0005634|GO:0005694|GO:0005737|GO:0006357|GO:0031492|GO:0040034|GO:0044822	GCGGATGCTGGTAAGGATGCGAATAATCCTGCAGAAAACGGAGATGCCAAAACAGACCAG	3087.65	4090.38	11.4417	12.2435	4382.76	3891.39	2248.58	1827.85	3125.84	4876.05	4652.4	3707.22	11.377	11.6071	11.544	11.2388	12.2388	12.4622	12.2293	12.0438
ASRNV20018255	2.10047e-05	0.0125854	1.7312	down	protein_coding	NM_001109418	protein_coding	Sapcd2	RefSeq	1581	chr3	+	2572743	2577997	680531	Rn.42084	suppressor APC domain containing 2	GO:0005634|GO:0005730|GO:0005730|GO:0005737|GO:0005737	CCAGTCTGGCAGCAGCAGACCATCCTCATGCTGAAAGAACAGAACCGGCTTCTCACTCAG	34.2162	41.3081	4.63873	5.4305	50.1393	45.1378	23.5548	18.0331	38.1476	42.3231	39.5458	45.2158	4.67426	4.71737	4.65173	4.51158	5.40562	5.38519	5.3562	5.575
ASRNV20014552	0.000142896	0.029696	1.71037	down	protein_coding	NM_001100683	protein_coding	Klhdc8a	RefSeq	3199	chr13	+	54143332	54151418	305096	Rn.44339	kelch domain containing 8A	GO:0004842|GO:0031463|GO:0042787	AGATGGAACGCTCATTTTTCCTCAAGAAGCGCCGGGCAGACTTTGTGGCTGGTGGCCTGA	69.5859	69.3223	5.43691	6.21121	128.068	111.423	17.8334	21.0196	90.8157	116.584	34.2684	35.6208	5.46105	5.46309	5.25565	5.56783	6.13795	6.38121	6.09644	6.22925
ASRNV20019333	0.000523265	0.0449421	1.70999	down	protein_coding	NM_001134960	protein_coding	Rad54l	RefSeq	2820	chr5	-	138732241	138762035	298429	Rn.202025	RAD54 like (S. cerevisiae)	GO:0000724|GO:0000724|GO:0000733|GO:0000733|GO:0003674|GO:0005524|GO:0005575|GO:0005654|GO:0005654|GO:0006302|GO:0006974|GO:0008150|GO:0008340|GO:0008340|GO:0010212|GO:0010212|GO:0036310|GO:0036310|GO:0042493|GO:0042493|GO:0051276|GO:0051276	CAGTTTTGTTCTCTGGGAGAAAATCACCAAGAAGGGCTGCATGATGTTTGCCCAAAATTT	66.9501	86.7634	5.62866	6.40266	84.9507	63.506	51.4257	67.9179	65.0803	64.3798	112.058	105.536	5.75688	5.49937	5.4063	5.85211	6.53246	6.31015	6.38056	6.38746
ASRNV20020471	1.0994e-05	0.0118014	1.70338	down	protein_coding	NM_001191900	protein_coding	Nup210l	RefSeq	5646	chr2	+	208887379	209004326	365844	Rn.160708	nucleoporin 210-like	GO:0007286|GO:0007286|GO:0016021|GO:0060009|GO:0060009	TCACAGCCACCACTAGTGCAGAGTCGGCTACAACACTGGCTGTGGAGTATAAAACACTAA	14.196	23.3742	3.92383	4.69223	13.208	12.1242	15.4522	15.9997	18.3531	16.4801	32.0433	26.6203	3.94347	3.98093	3.79441	3.97652	4.78322	4.64188	4.72202	4.62179
ASRNV20015419	0.000177583	0.0326208	1.70171	down	protein_coding	NM_001106392	protein_coding	Hs3st5	RefSeq	3043	chr20	+	41969877	42279750	294449	Rn.19322	heparan sulfate-glucosamine 3-sulfotransferase 5	GO:0006477|GO:0006477|GO:0008467|GO:0008467|GO:0015015|GO:0015015|GO:0046596|GO:0046596|GO:0050819|GO:0050819	TGGAAGCCTTGCTGTTGGGAGCCTGCTGTATCTAGTTGCCAGAGTTGGGAGCTTGGATAG	150.217	141.952	6.63346	7.40045	245.238	267.028	45.835	42.7672	180.807	213.163	86.8316	87.0061	6.46123	6.86235	6.55839	6.65187	7.31427	7.39146	7.39819	7.49788
ASRNV20015045	0.000632354	0.0483261	1.70068	down	protein_coding	NM_001106005	protein_coding	Gnpda2	RefSeq	1825	chr14	-	62731005	62749014	289608	Rn.231978	glucosamine-6-phosphate deaminase 2	GO:0004342|GO:0005634|GO:0005634|GO:0005737|GO:0005975|GO:0006044|GO:0016787	CGGACTATTTTTGTATGTGACGAGGATGCTACTTTAGAGTTAAGAGTTAAAACTGTGAAA	188.966	207.022	7.20581	7.97192	289.411	222.606	130.756	113.089	210.982	255.969	189.866	171.27	7.14445	6.97628	7.3538	7.3487	8.03673	8.15333	7.86641	7.83121
ASRNV20003013	0.000625524	0.0482713	1.66582	down	protein_coding	ENSRNOT00000036049	protein_coding	RGD1559962	Ensembl	1064	chr1	-	21902739	21903803	498988		similar to High mobility group protein 2 (HMG-2)	GO:0000790|GO:0001158|GO:0002437|GO:0003674|GO:0003677|GO:0003690|GO:0005575|GO:0005615|GO:0005634|GO:0005737|GO:0006265|GO:0006355|GO:0007283|GO:0008134|GO:0008144|GO:0008150|GO:0008301|GO:0010628|GO:0010629|GO:0032496|GO:0042493|GO:0044378|GO:0050767|GO:0050829|GO:0050830|GO:0072091|GO:0097100	ACTAAAGGAGGAGTATGAAAAGGATATTGCTGCGTACCGTGCCAAGGGCAAAAGTGAAGT	1099.23	1191.81	9.87	10.6062	1780.68	1462.69	520.254	633.316	1343.05	1515.51	938.723	969.976	9.7148	9.83497	9.8088	10.1214	10.7913	10.6265	10.4514	10.5557
ASRNV20013877	5.15125e-06	0.0104692	1.66542	down	protein_coding	NM_001039023	protein_coding	Net1	RefSeq	3221	chr17	+	71714422	71724533	307098	Rn.3889	neuroepithelial cell transforming 1	GO:0005089|GO:0005634|GO:0005634|GO:0005886|GO:0005886|GO:0017049|GO:0017049|GO:0035023|GO:0035556|GO:0043065|GO:0043065|GO:0043547|GO:0043547|GO:0051451|GO:0051451|GO:0070301|GO:0070301|GO:0071479|GO:0071479|GO:1900026|GO:1900026	TTTTCTTATTTCAAGACATCTTGGTTTTGACTCGGCCTGTCACCCGAAATGAGCGCCACT	87.8702	81.245	5.65048	6.38636	170.828	144.873	18.5987	17.1815	117.081	145.415	33.3044	29.1799	5.67064	5.6466	5.61441	5.67025	6.33313	6.52132	6.37456	6.31643
ASRNV20021849	5.80991e-05	0.0190983	1.65804	down	protein_coding	NM_012817	protein_coding	Igfbp5	RefSeq	1630	chr9	-	79924621	79937205	25285	Rn.1593	insulin-like growth factor binding protein 5	GO:0001558|GO:0001558|GO:0001649|GO:0001968|GO:0001968|GO:0005520|GO:0005520|GO:0005520|GO:0005576|GO:0005615|GO:0006006|GO:0006006|GO:0007565|GO:0007565|GO:0007568|GO:0010906|GO:0010906|GO:0014912|GO:0014912|GO:0017148|GO:0017148|GO:0030336|GO:0031069|GO:0031069|GO:0031994|GO:0031994|GO:0031995|GO:0035556|GO:0040008|GO:0042567|GO:0042567|GO:0042593|GO:0042593|GO:0043567|GO:0043568|GO:0043568|GO:…	ACCCCGGAAACGTATTCCTATTTGAAGCAAGTTGAACGGACAGAGAAGGGAAGAAGAGAA	254.167	193.285	6.25136	6.98083	569.538	431.619	9.22839	6.28221	326.605	420.528	13.2317	12.775	6.34484	6.19995	6.34338	6.11727	6.92797	7.11423	6.90693	6.9742
ASRNV20011459	3.63114e-05	0.0165433	1.65498	down	protein_coding	NM_001009662	protein_coding	Car8	RefSeq	1425	chr5	-	26010373	26106856	297814	Rn.22066	carbonic anhydrase 8	GO:0004089|GO:0005622|GO:0005737|GO:0005737|GO:0006730|GO:0008270|GO:0048015|GO:0048015	ATAGAAGAATTTCGAAGACTGAGGACACATGTTAAGGGGGCAGAACTTGTCGAAGGCTGT	78.5091	87.2052	5.8382	6.56501	124.525	101.376	47.2662	40.8693	80.6252	89.9792	92.1967	86.0196	5.98154	5.87714	5.74777	5.74635	6.50093	6.50615	6.62186	6.63112
ASRNV20019166	0.000348049	0.0415083	1.65338	down	protein_coding	NM_001134595	protein_coding	Slc26a10	RefSeq	2330	chr7	-	70637172	70645094	366909	Rn.73969	solute carrier family 26, member 10	GO:0005254|GO:0005887|GO:0008271|GO:0015106|GO:0015116|GO:0015301|GO:0015701|GO:0019531|GO:0019532|GO:0042391|GO:0051453|GO:1902358|GO:1902358|GO:1902476	TTTAAGACCAGGAGATGCTGCAGGGGGCCAAGGACAAAATGAGTGGGCCACTTGCCTCTG	49.4864	45.7732	4.78189	5.50731	88.8156	88.7131	9.45613	10.9608	66.0443	79.8592	17.88	19.3093	4.6761	4.92642	4.59574	4.92933	5.39793	5.55642	5.45013	5.62476
ASRNV20002491	9.5923e-05	0.0228286	1.6515	down	protein_coding	ENSRNOT00000031429	protein_coding	Lmf1	Ensembl	564	chr10	+	14758810	14783975	360495		lipase maturation factor 1	GO:0005789|GO:0005789|GO:0005794|GO:0006888|GO:0006888|GO:0009306|GO:0009306|GO:0016021|GO:0033578|GO:0033578|GO:0034382|GO:0034382|GO:0051006|GO:0051006|GO:0051604|GO:0051604|GO:0090181|GO:0090181|GO:0090207|GO:0090207	CAGATCTGGTTCAGGGCAGGAGCTCAAGCAGCCGTCACATCATATCCACAATCAAGAACT	59.6149	46.4688	4.2507	4.97448	119.888	108.572	5	5	88.4278	87.068	5.15919	5.22024	4.28847	4.35396	4.14246	4.21791	5.02483	4.80339	4.96029	5.1094
ASRNV20001761	0.00046553	0.0434457	1.65016	down	protein_coding	ENSRNOT00000022630	protein_coding	Hist1h2ba	Ensembl	470	chr17	+	45279948	45280418	24829	Rn.10104	histone cluster 1, H2ba	GO:0000784|GO:0000784|GO:0000786|GO:0000786|GO:0000788|GO:0003677|GO:0005634|GO:0006325|GO:0006334|GO:0006334|GO:0006334|GO:0006337|GO:0006337|GO:0006954|GO:0006954|GO:0019897|GO:0019897|GO:0031639|GO:0031639|GO:0035093|GO:0035093|GO:0046982|GO:0051099|GO:0051099|GO:0071674|GO:0071674	AAGAGATGCCGCAAGGAGAGTTACTCCATCTACATTTATAAGGTGCTGAAGCAAGTGCAC	37.5746	33.469	4.36376	5.08636	67.263	67.6057	8.78842	6.64139	47.6923	54.1645	17.3584	14.6608	4.37631	4.62037	4.28218	4.17615	5.00211	5.02631	5.20004	5.11698
ASRNV20001833	0.000613894	0.0478537	1.64028	down	protein_coding	ENSRNOT00000023480	protein_coding	AABR06036682.1	Ensembl	498	chr5	-	61163022	61163537					GCTGAGGATGATGAGGGTGATGATGTTGACACCAAGAAGCAGAAGACTGATGAGGATGAC	4322.24	5295.56	11.9006	12.6146	6140.36	5902.32	2350.44	2895.84	4699.28	5674.71	5571.83	5236.41	11.7963	12.1766	11.6951	11.9345	12.7082	12.6073	12.5593	12.5835
ASRNV20024130	5.25532e-06	0.0104692	1.62489	down	protein_coding	NM_031987	protein_coding	Crot	RefSeq	2681	chr4	+	22018261	22053087	83842	Rn.4896	carnitine O-octanoyltransferase	GO:0001579|GO:0005102|GO:0005102|GO:0005739|GO:0005739|GO:0005777|GO:0005777|GO:0005777|GO:0006091|GO:0006091|GO:0006091|GO:0006631|GO:0006631|GO:0006635|GO:0006635|GO:0008458|GO:0008458|GO:0008458|GO:0008458|GO:0009437|GO:0009437|GO:0009437|GO:0010243|GO:0015908|GO:0015908|GO:0015909|GO:0015936|GO:0015936|GO:0015936|GO:0016746|GO:0042493|GO:0043231|GO:0051791|GO:0051791|GO:0051791	AGTCGTGGTTCCCATGGTACATAATGGATACGGCTTTTTCTACCACATCAGAGATGACAG	316.94	395.155	7.99143	8.69177	356.554	312.912	315.531	282.764	246.354	287.709	556.976	489.582	7.89117	7.95459	8.04543	8.07452	8.69319	8.72675	8.70956	8.63757
ASRNV20013643	0.00014072	0.0295027	1.62112	down	protein_coding	NM_001035237	protein_coding	Tcf3	RefSeq	2562	chr7	+	12316322	12338455	171046	Rn.10290	transcription factor 3	GO:0000122|GO:0000122|GO:0000788|GO:0000790|GO:0000790|GO:0000978|GO:0000978|GO:0000978|GO:0000980|GO:0001077|GO:0001078|GO:0001078|GO:0001205|GO:0001779|GO:0002326|GO:0002326|GO:0002326|GO:0003677|GO:0003677|GO:0003677|GO:0003677|GO:0003682|GO:0003700|GO:0003700|GO:0003700|GO:0003713|GO:0003713|GO:0003713|GO:0005515|GO:0005634|GO:0005634|GO:0005634|GO:0005667|GO:0005667|GO:0005667|GO:0005737|GO:…	AGTCGGATAAGGCGCAGACCAAGCTGCTGATCCTGCAGCAGGCGGTGCAGGTTATCCTGG	73.6478	80.5499	5.76837	6.46536	116.787	86.8384	47.9084	43.0575	77.3286	90.5912	74.8029	79.4768	5.82311	5.56834	5.8222	5.85982	6.37174	6.4568	6.44072	6.59219
ASRNV20001534	0.000190764	0.0326208	1.61381	down	protein_coding	ENSRNOT00000019801	protein_coding	AABR06094125.1	Ensembl	328	chr18	+	13686816	13844199					ATCGGGGAACTCCATCCAGATGACCAATCACAGACAGCCAAGCCCTTGCACTCAGCGCTA	214.106	274.209	7.40604	8.09651	255.544	245.035	178.604	177.242	171.395	184.11	385.705	355.627	7.38128	7.59569	7.25317	7.39403	8.06586	7.97513	8.17527	8.16979
ASRNV20019134	0.000406134	0.0423176	1.60917	down	protein_coding	NM_001134558	protein_coding	Uvssa	RefSeq	2632	chr14	-	83308370	83344207	314061	Rn.207255	UV-stimulated scaffold protein A	GO:0000993|GO:0000993|GO:0000993|GO:0005694|GO:0005694|GO:0005694|GO:0006283|GO:0006283|GO:0006283|GO:0009411|GO:0009411|GO:0009411|GO:0016567|GO:0016567|GO:0016567	AGAAGTTTGCAAATCAATTTAATTATGCACTGAAGTAAAAGGGTGTGGGTGTGGCGAATG	105.93	101.96	6.186	6.87232	181.532	163.574	37.2123	41.4032	136.431	131.297	76.6847	63.4285	6.21797	6.29706	5.9832	6.24577	7.05722	6.77174	6.89209	6.76821
ASRNV20014304	0.000376268	0.0415144	1.60729	down	protein_coding	NM_001082409	protein_coding	Fbxw17	RefSeq	1723	chr17	-	17134536	17152331	361219	Rn.100575	F-box and WD-40 domain protein 17		ACCTTCGAGTTAAAGGCCAACAAGTCCAGGGACAGAGTGAGCATCCTGGCACAGCAGCTG	41.7319	39.1996	4.69296	5.37759	73.4468	68.9881	12.2546	12.2381	53.9696	56.8487	23.1606	22.8194	4.60373	4.73323	4.63547	4.79939	5.29578	5.18374	5.47407	5.55678
ASRNV20019298	0.000655	0.0492623	1.60342	down	protein_coding	NM_001134854	protein_coding	Smox	RefSeq	2282	chr3	+	130580815	130594899	308652	Rn.100278	spermine oxidase	GO:0005634|GO:0005634|GO:0005737|GO:0005737|GO:0006598|GO:0046208|GO:0046208|GO:0046592|GO:0046592|GO:0055114|GO:0055114	TTCCTATTCATACACACAGGTGGGCTCAAGTGGGGCAGATGTGGAGAAGCTGGCCAAGCC	102.296	107.904	6.25167	6.93283	163.999	129.332	55.6869	60.1666	112.28	126.756	87.9903	104.591	6.22217	6.06933	6.24287	6.47231	6.86671	6.87479	6.86206	7.12774
ASRNV20021150	0.000173309	0.0326208	1.59522	down	protein_coding	NM_001271341	protein_coding	Nxnl1	RefSeq	654	chr16	-	19853422	19857144	306342	Rn.48965	nucleoredoxin-like 1	GO:0005739|GO:0005739|GO:0045494	AACGAGTGCGACTCTAGAAATCCCCAGGGGGGCGCGGGTGCAGGGACGGAGCTCTGGTGA	53.9912	52.1765	5.15322	5.82698	90.7612	86.3679	19.3508	19.4847	59.5518	78.3696	37.3548	33.4298	5.14464	5.28899	5.01197	5.1673	5.6597	5.93223	5.87673	5.83925
ASRNV20010934	0.000379956	0.0416615	1.5928	down	protein_coding	NM_001007712	protein_coding	Sdpr	RefSeq	2148	chr9	-	54940737	54952755	316384	Rn.203035	serum deprivation response	GO:0001786|GO:0001786|GO:0005080|GO:0005515|GO:0005737|GO:0005737|GO:0005829|GO:0005829|GO:0005901|GO:0045121	GAGCTAATAGCACTGGGACTGCTGAGGTAGAAAACTAAGATGGAAAGATTGGAAAGTGAG	9289.93	11988.6	13.0712	13.7428	11617.5	10318.3	6628.64	8595.25	10132.1	10735	13747.7	13339.7	12.9515	13.2052	12.9209	13.2074	13.8955	13.6848	13.6676	13.7234
ASRNV20007768	1.76703e-05	0.0118014	1.58913	down	protein_coding	ENSRNOT00000073605	protein_coding	LOC100911582	Ensembl	681	chr5	+	163637350	163640896					CTGGCGTCGGTGGACAGTGGCTCGCTTTCAGAAGAGGAGGATGAAGTGTTTTACAACTGA	137.898	130.68	6.59555	7.26379	236.988	208.746	59.5123	46.3455	170.558	186.385	81.9995	83.7775	6.5626	6.61841	6.66094	6.54025	7.36384	7.30397	7.14333	7.24402
ASRNV20016675	1.66395e-05	0.0118014	1.58089	down	protein_coding	NM_001107738	protein_coding	Ssfa2	RefSeq	5206	chr3	+	73152917	73190191	311146	Rn.12870	sperm specific antigen 2	GO:0005102|GO:0005634|GO:0005634|GO:0005737|GO:0005737|GO:0005886|GO:0005886|GO:0051015|GO:0051015	TGTAAGTGGACTTTTGGCAGCAGTGTCTTCAAGTAAAGCATCTGCTTCTAAGCAGGACAG	301.297	258.813	7.67722	8.33796	564.162	474.118	90.7722	76.1374	369.542	400.074	136.536	129.101	7.57876	7.6193	7.77138	7.73946	8.39603	8.27004	8.33449	8.35129
ASRNV20005584	9.73235e-05	0.0228286	1.57149	down	protein_coding	ENSRNOT00000059660	protein_coding	Gzmbl2	Ensembl	950	chr15	-	40323423	40326360	100361468		Granzyme B-like 2	GO:0004252|GO:0006508|GO:0006915|GO:0006955|GO:0016485|GO:0019835	ACAATACTCTCGACGCTGGGACCTAGGTGGCCTTCCAGGGAAGATGAAGCTCCTCTTGCT	51.8934	49.2227	5.00969	5.66182	90.8497	87.1978	15.307	14.2191	73.23	78.8301	22.108	22.7227	4.83246	5.00096	5.06526	5.14008	5.69431	5.6352	5.59598	5.7218
ASRNV20013630	0.000629697	0.0483261	1.56487	down	protein_coding	NM_001034997	protein_coding	Nrbp1	RefSeq	2152	chr6	-	36306029	36316531	619579	Rn.190830	nuclear receptor binding protein 1	GO:0004672|GO:0004672|GO:0005524|GO:0005524|GO:0006468|GO:0006888|GO:0006888|GO:0012505|GO:0012505|GO:0042802|GO:0042803|GO:0042803|GO:0048471|GO:0048471	GGCCCCGGGGGGCCATTCGAATCGCCTCAGTTGCTGCTGTAATAAAGTCTACTTTTTGCT	2975.52	4597.5	11.249	11.895	2206.87	1535.54	3746.37	4413.31	1089.7	1654.61	8570.66	7075.04	11.2573	11.115	11.246	11.3777	11.6672	11.9529	12.0641	11.896
ASRNV20024190	0.000179127	0.0326208	1.56407	down	protein_coding	NM_033441	protein_coding	Rho	RefSeq	1493	chr4	+	211115846	211121009	24717	Rn.92530	rhodopsin	GO:0001750|GO:0001750|GO:0001917|GO:0004930|GO:0005794|GO:0005794|GO:0005886|GO:0005886|GO:0005911|GO:0005911|GO:0006468|GO:0006468|GO:0007186|GO:0007601|GO:0007601|GO:0007602|GO:0007602|GO:0009416|GO:0009583|GO:0009585|GO:0009881|GO:0016021|GO:0016038|GO:0016056|GO:0016918|GO:0018298|GO:0030507|GO:0030867|GO:0042622|GO:0042622|GO:0042622|GO:0042622|GO:0045494|GO:0045494|GO:0046872|GO:0050953|GO:…	TTCTTTGCTAAGACCGCCTCCATCTACAACCCAATCATCTACATCATGATGAACAAGCAG	172.576	131.029	6.42584	7.07114	357.571	290.941	22.634	19.157	226.693	221.791	40.384	35.2501	6.4821	6.41592	6.42835	6.377	7.11883	6.84913	7.19122	7.12539
ASRNV20018532	0.000504397	0.0443927	1.56332	down	protein_coding	NM_001109986	protein_coding	Ddit3	RefSeq	861	chr7	+	70754397	70759220	29467	Rn.11183	DNA-damage inducible transcript 3	GO:0000122|GO:0000122|GO:0000122|GO:0000976|GO:0000978|GO:0000978|GO:0000978|GO:0001077|GO:0001077|GO:0001077|GO:0001955|GO:0001955|GO:0001955|GO:0001975|GO:0003677|GO:0003677|GO:0003677|GO:0003700|GO:0003700|GO:0003714|GO:0005515|GO:0005634|GO:0005634|GO:0005634|GO:0005737|GO:0005737|GO:0005770|GO:0005770|GO:0006355|GO:0006355|GO:0006366|GO:0006915|GO:0006915|GO:0006979|GO:0006983|GO:0006983|GO:…	CTGAAAGCAGAAACCGGTCCAATTACAGTCATGGCAGCTGAGTCTCTGCCTTTCGCCTTT	233.515	291.685	7.52682	8.17143	274.708	252.165	208.711	198.477	166.786	207.368	426.152	366.433	7.5864	7.73333	7.342	7.44556	8.08082	8.27357	8.20367	8.12766
ASRNV20012659	0.000365246	0.0415083	1.55801	down	protein_coding	NM_001017476	protein_coding	LOC497940	RefSeq	1480	chr10	-	56252670	56256702	497940	Rn.123492	similar to RIKEN cDNA 2810408A11	GO:0000164|GO:0004864|GO:0009966|GO:0043086|GO:0043086|GO:0043666	AGGGTAACCGTCCCTCCTCTTACCACTCTAATGGACAATAAAGAGAACATCAGGAATCTG	189.311	194.055	7.2006	7.84031	297.493	234.36	119.446	105.944	199.517	191.356	199.576	185.772	7.19534	7.07841	7.25316	7.2755	7.91695	7.60861	7.91947	7.9162
ASRNV20019080	0.000225171	0.035328	1.55709	down	protein_coding	NM_001134501	protein_coding	Mettl13	RefSeq	3135	chr13	-	85319678	85333384	289159	Rn.18927	methyltransferase like 13		TGCCTTGAGCGGTGACTACGTTATTGAGGATGTGCAAGGGGAGGACAGGCGGTATTTCCG	70.6563	62.8583	5.18892	5.82777	135.298	125.133	10.5094	11.6854	103.526	115.497	18.0062	14.4042	5.07403	5.19062	5.10432	5.38672	5.88822	5.87291	5.84064	5.70931
ASRNV20026575	0.000519213	0.0449066	1.53526	down	protein_coding	NM_213561	protein_coding	Tcf19	RefSeq	1616	chr20	+	5831136	5833706	406195	Rn.216465	transcription factor 19	GO:0000082|GO:0005634|GO:0010468|GO:0044342	TATCCAGTGGGGAATGACCACAGGGAGAGGTCCACTGCTAGAGAAGACTGACTCAAGGCT	67.9669	77.3635	5.6636	6.28208	82.3779	69.9007	66.3197	53.2694	56.6018	69.5697	98.2676	85.0148	5.556	5.51992	5.83226	5.7462	6.13419	6.29633	6.3844	6.31339
ASRNV20020804	0.000253257	0.0374397	1.53254	down	protein_coding	NM_001270653	protein_coding	Tmod4	RefSeq	1305	chr2	+	215789382	215794210	295261	Rn.22474	tropomodulin 4	GO:0005523|GO:0005523|GO:0005865|GO:0005865|GO:0006936|GO:0007015|GO:0030239|GO:0051015|GO:0051694	TGACAAGGGGAGGTGAGAGGTGACCACTGGGACTGGTAGGCTGTGAGTGTCACACCGTGG	69.8609	60.2893	5.29335	5.90928	127.635	124.258	13.2442	14.306	89.8952	105.96	23.987	21.3153	5.25076	5.46423	5.11392	5.3445	5.9049	5.99554	5.88162	5.85504
ASRNV20000670	0.000326499	0.040711	1.51551	down	protein_coding	ENSRNOT00000008372	protein_coding	Txndc16	Ensembl	2457	chr15	-	23438879	23507088	361025		thioredoxin domain containing 16	GO:0005788|GO:0005788|GO:0045454|GO:0070062|GO:0070062	AACAGAAGTAACCGGCCGAAGGAATCACGGGAGCCTTTTCACCATGACAAGGAGTTGTGA	117.982	151.139	6.45169	7.05149	132.829	109.836	125.107	104.156	81.4423	88.1944	240.696	194.222	6.57591	6.49062	6.39432	6.34591	6.98142	6.93653	7.2259	7.06211
ASRNV20002778	0.000416911	0.0423176	1.50967	down	protein_coding	ENSRNOT00000033969	protein_coding	Endod1	Ensembl	1503	chr8	-	12846526	12873120	363015	Rn.27612	endonuclease domain containing 1	GO:0003676|GO:0016020|GO:0016021|GO:0016787|GO:0046872|GO:0070062|GO:0070062	TTCAGATTGTTTTTAGTGTCTTCAAGCGGATTGGCTGCAGGGTTACTTTAGACAGTTCCG	91.2	73.1276	5.59986	6.19409	169.791	165.386	15.1342	14.4891	110.936	130.657	26.9246	23.9932	5.47729	5.6868	5.56282	5.67251	6.0329	6.12722	6.3202	6.29603
ASRNV20015690	0.000337399	0.0412624	1.50432	down	protein_coding	NM_001106674	protein_coding	Coa7	RefSeq	2787	chr5	+	131772050	131782841	298377	Rn.21005	cytochrome c oxidase assembly factor 7		AAGTCCTTCCTGGAGAACATGGAGGTGGAGTGCCACTACCAGTGCTACCGCGAAAAGGAC	82.306	73.0912	5.75636	6.34547	146.326	129.305	27.7542	25.8394	93.8758	104.247	45.4111	48.8312	5.73631	5.77567	5.73406	5.77941	6.23022	6.21108	6.38699	6.5536
