# Supplementary material for: Noncoding and coding mechanisms of aging-related heart failure with preserved ejection fraction associated with thyroid dysfunction
Source: Dis Model Mech. 2025 Nov 25;18(11):dmm052207. doi: 10.1242/dmm.052207 (PMC12690541; doi:10.1242/dmm.052207)
Supplement: Table S6. Human LncRNA Sequence Similarity [file dmm-18-052207-TableS6.xlsx]

## Sheet: Lean Control vs WT Control
Color Code:
Red Color	Common lncRNAs b/w WT control vs lean control AND WT control v/s obese comparisons (fold change in same direction)
Black Color	Unique differentially downregulated lncRNAs in lean vs WT control comparison
rn5_geneName	rn5_geneSymbol	Expression	rn5_length	rn5_chrom	rn5_chromStart	rn5_chromEnd	rn5_strand	rn5_seq	hg38liftover_chrom	hg38liftover_chromStart	hg38liftover_chromEnd	hg38liftover_strand	hg38liftover_length	hg38lnc_transcriptID	hg38lnc_geneName	hg38lnc_transcriptName	hg38lnc_v47_header	hg38lnc_v47_seq	seekr_rval	seekr_pval
XR_146205.6	LOC100912002	Downregulated in both lean controls and obese HFpEF	2152	chr10	105674172	105676324	+	CACTTCCGGCCGGAAATGCGTTTGCGGAGCTGTTTCCGCCGGGGAGAAGAACTCGCGTGCTTCGTACAGAGTGGAATGTAGACTGTGAGAGGGCCGTGGATACTTCAGAAGGCGCTCGTGGGATTTGGAAGCCACTCCCGGGGCTCCCACGGGAGGAAGCTGACCCGGGGCCCGCAAACGGCCGCGGGATGGGCGGGGGTTGTAGGAGGTCTCTGCCCCGGCCTCATCACCGGCGGTGCACGAGGTCATCCGCTTAAATTGAGTTATATTTTTTTCCACCCAGAAAATGAAATACACAATCCCCAGCGACTGGACGAAAGCACGCAGTAACTCCTTTCTTCCGAGGAGAGTTTCAAGTGACTTCAGCTTGGGTGACCCAGGTCATTTGACTGGAAGATT…	chr17	77088245	77101660	+	13415	ENST00000647734.1	SNHG20	SNHG20-211	ENST00000647734.1|ENSG00000234912.12|OTTHUMG00000132169.6|OTTHUMT00000501445.1|SNHG20-211|SNHG20|3265|	TATTTCTTGGTGATATGTTAAACAAGGGGTGGATTATTCATGCCTCCCCTTTTTAGACCATGTAGGGTAACTTCCTGACGTTGCCACGGCATTTGTAAACTGTCATGGCGCTGGTGGGCGTGTACCAGTGAGGGCAACCAGAGGTCACTCTCATAGCCATCTTGGTTTTGGAGGATTTTGGCCGTCTTCTTTACTGCAGCCTGTTTGATCAGCAAGGTCTTTATGAGCTGTATGACCTAGCAATGCATCCAAGTAGGTCTCAGCTTTATTTTACCCAGCCCCTATTCAAGATGGAGTTGCTCTGGTTCAAACGCCTCTGAGACAAGGTCCAGCAATTCTTCCTTGGTTGTGGGATTAGACTCAGAGCAAGATTCCTGTTCGTTGCTTCCTGTGCCCACA…	0.330001	0.0306277
XR_146205.6	LOC100912002	Downregulated in both lean controls and obese HFpEF	2152	chr10	105674172	105676324	+	CACTTCCGGCCGGAAATGCGTTTGCGGAGCTGTTTCCGCCGGGGAGAAGAACTCGCGTGCTTCGTACAGAGTGGAATGTAGACTGTGAGAGGGCCGTGGATACTTCAGAAGGCGCTCGTGGGATTTGGAAGCCACTCCCGGGGCTCCCACGGGAGGAAGCTGACCCGGGGCCCGCAAACGGCCGCGGGATGGGCGGGGGTTGTAGGAGGTCTCTGCCCCGGCCTCATCACCGGCGGTGCACGAGGTCATCCGCTTAAATTGAGTTATATTTTTTTCCACCCAGAAAATGAAATACACAATCCCCAGCGACTGGACGAAAGCACGCAGTAACTCCTTTCTTCCGAGGAGAGTTTCAAGTGACTTCAGCTTGGGTGACCCAGGTCATTTGACTGGAAGATT…	chr17	77088245	77101660	+	13415	ENST00000434411.6	SNHG20	SNHG20-202	ENST00000434411.6|ENSG00000234912.12|OTTHUMG00000132169.6|OTTHUMT00000255219.4|SNHG20-202|SNHG20|2185|	ACTTCCGGCCGGAAGTTGCTGACGGAGCTACTTCCGCCCAGGGGAGTGGGAAGTAAGTGGAGACACGTGCTTTGGCCTGTTGGAGGGGAAACCCGCTCTCGCCTCCTGGTGGTCGCCGACTCGCAGTCCGCAGGATGACTCAGGGCAGCCCTGACCACAGTTCCGCCGCCATCGGCCCTAGCCTGCGGAATTGGGCTCGCCCCGGGACGATAACAGAGCTCTGCCGGGGGCTGGAGGCACTGACCGGGTGACCAGAGACCCAGAGACCAGACCCCCTCCACGGCGCCCGGGATTTCGGGGACGGCTTCTCCCATCGCAAGTTTCAACAGAAAATGAGAAATATCCCCCGACGATTGGCTGAAAACATGCAGCAACCACTATTTTCTTCCTGCCCCTCGT…	0.298409	0.0448308
XR_146205.6	LOC100912002	Downregulated in both lean controls and obese HFpEF	2152	chr10	105674172	105676324	+	CACTTCCGGCCGGAAATGCGTTTGCGGAGCTGTTTCCGCCGGGGAGAAGAACTCGCGTGCTTCGTACAGAGTGGAATGTAGACTGTGAGAGGGCCGTGGATACTTCAGAAGGCGCTCGTGGGATTTGGAAGCCACTCCCGGGGCTCCCACGGGAGGAAGCTGACCCGGGGCCCGCAAACGGCCGCGGGATGGGCGGGGGTTGTAGGAGGTCTCTGCCCCGGCCTCATCACCGGCGGTGCACGAGGTCATCCGCTTAAATTGAGTTATATTTTTTTCCACCCAGAAAATGAAATACACAATCCCCAGCGACTGGACGAAAGCACGCAGTAACTCCTTTCTTCCGAGGAGAGTTTCAAGTGACTTCAGCTTGGGTGACCCAGGTCATTTGACTGGAAGATT…	chr17	77088245	77101660	+	13415	ENST00000649712.1	SNHG20	SNHG20-217	ENST00000649712.1|ENSG00000234912.12|OTTHUMG00000132169.6|OTTHUMT00000501448.1|SNHG20-217|SNHG20|1825|	ACTTCCGCCCAGGGGAGTGGGAAGTAAGTGGAGACACGTGCTTTGGCCTGTTGGAGGGGAAACCCGCTCTCGCCTCCTGGTGGTCGCCGACTCGCAGTCCGCAGGATGACTCAGGGCAGCCCTGACCACAGTTCCGCCGCCATCGGCCCTAGCCTGCGGAATTGGGCTCGCCCCGGGACGATAACAGAGCTCTGCCGGGGGCTGGAGGCACTGACCGGGTGACCAGAGACCCAGAGACCAGACCCCCTCCACGGCGCCCGGGATTTCGGGGACGGCTTCTCCCATCGCAAGTTTCAACAGAAAATGAGAAATATCCCCCGACGATTGGCTGAAAACATGCAGCAACCACTATTTTCTTCCTGCCCCTCGTTGATGAGAGCATTCGAAGTGACCTCAGCA…	0.29295	0.0477602
XR_338611.3	LOC102550895	Downregulated in lean Controls	70837	chr10	38904485	38975322	-	TGTGTGAAGTGCAAACGTTAAACTATCTTGTCATCATGAAGACACCTCCAATCTTGCCAACTATTGTCTGTCCACAATGACTTGGCCATTGTTCTTAAGGCTCCCACCTAAAGGTTCACAGACAAAAGTCTGCCAAGTATTTTCTTCATTGACGGTTGTCTTTCCTTAGCCTCATCCTACTGGAAAAGAGTCTAAGAGTAGTTAGATACTGTAGTTTCTTATGGTTGGGGGTCACCACAACATGAGCTCTTTATATTAAAGAGTCGCAGCATTAACACTGGTACCTCAAGGTTGAGGTCTCTCCACCAAGGGCAACTCTGTTCCAGTCACCCAGGCTAATACCCAGCCCAAACCGCTGCCACTGGTCAAGTTCAGTCCAGCACAGACCCTTGAGTCACC…	chr5	132393250	132487554	+	94304	ENST00000612967.2	CARINH	CARINH-206	ENST00000612967.2|ENSG00000197536.12|OTTHUMG00000059493.7|OTTHUMT00000492335.1|CARINH-206|CARINH|2791|	GAGGAAAATGAAAGCGGTCGTGGCCAGGACTGGCGCAGCTGCCGTTTCAGGCGAGGGGCGCAGAATGCAGCGGCCGCCAGCCTGGAGCGCGGGCCCTGGGGCCGCAACCCGCGCCGGGCGAGGTGGCAGCACACCCTGGGCCCCCCACTCCCCGCCGCAAGTCCTGAGGATGGCCAGCAGAGAAACAAGAAAATGGACTCCCTGGCTGCTGGAGAGTTGAATGCCAGCCACCAGCCATGGGTGCCAGAGTTTGTAGCCTATTGGAGGAAAACACACCAAGGAAGCCCTTCACAGGACCCAGACAGTCAAGCAGGCAGGCCAGGCCCCAGGAGCACCAACCTTCAGAGGTGGAGGGCATGGGTGACACCTGGAAGTTGTACAGATCACTGGTGCTGTCCG…	0.447284	0.00598439
XR_338611.3	LOC102550895	Downregulated in lean Controls	70837	chr10	38904485	38975322	-	TGTGTGAAGTGCAAACGTTAAACTATCTTGTCATCATGAAGACACCTCCAATCTTGCCAACTATTGTCTGTCCACAATGACTTGGCCATTGTTCTTAAGGCTCCCACCTAAAGGTTCACAGACAAAAGTCTGCCAAGTATTTTCTTCATTGACGGTTGTCTTTCCTTAGCCTCATCCTACTGGAAAAGAGTCTAAGAGTAGTTAGATACTGTAGTTTCTTATGGTTGGGGGTCACCACAACATGAGCTCTTTATATTAAAGAGTCGCAGCATTAACACTGGTACCTCAAGGTTGAGGTCTCTCCACCAAGGGCAACTCTGTTCCAGTCACCCAGGCTAATACCCAGCCCAAACCGCTGCCACTGGTCAAGTTCAGTCCAGCACAGACCCTTGAGTCACC…	chr5	132393250	132487554	+	94304	ENST00000378947.7	CARINH	CARINH-202	ENST00000378947.7|ENSG00000197536.12|OTTHUMG00000059493.7|OTTHUMT00000132331.1|CARINH-202|CARINH|621|	GCGGCCGCCAGCCTGGAGCGCGGGCCCTGGGGCCGCAACCCGCGCCGGGCGAGGTGGCAGCACACCCTGGGCCCCCCACTCCCCGCCGCAAGTCCTGAGGATGGCCAGCAGAGAAACAAGAAAATGGACTCCCTGGCTGCTGGAGAGTTGAATGCCAGCCACCAGCCATGGGTGCCAGAGTTTGTAGCCTATTGGAGGAAAACACACCAAGCCTACGCCACTCTGTGCCCTTTAGCCAAGGAAGCCCAGCTGAGGCCCCGCAGCGTCCCTGCCCAGCAGAGCTACAGGAGGCCCGAGGCCCCTTCCTGTTCACTCTTGCTCTATAGACGCCACGCTGCAAAGCAGATGTGCAGGGACACCACCTGAAGACCCAGCCTGCAGCTCAGCCCTACACACTGT…	0.342702	0.0260938
XR_591291.2	LOC102548639	Downregulated in both obese HFpEF and lean controls	6070	chr2	238588112	238594182	+	AGAAAAGAAAAAAAAATAGTATAAATACTGCAAAAATTCAGATCCACACAGATGAGAACCACAGAACAATTGGTGTGTGTGTGCGTGTGTTGCATTATGCTAATGACAATAATAGAGGTAGTAATGATATATAGTGATGATATATACTTTATAACATGTATTAAGATGACAGATGAAATGAGACTGTTCCACTCATATTTTGTTTTCATGTCTTTAAGGGCGAGATTTTTGATCCTAGAAAGACCAGAACATGAGTGCCTAAGGAGAATATGATGCTTGAGAGGAAATGGGACCTCTGACAGTGACCCTGGTTTCAGTCTCTGGTGGGCTTCAATTCTGAGGGAAGAAAAACTAATAAACATGACTATAAAAAATGATGCAACCTTGGGTAAAGTGAAA…	chr1	99641815	99665146	-	23331	ENST00000775739.1	ENSG00000301039	ENST00000775739	ENST00000775739.1|ENSG00000301039.1|-|-|ENST00000775739|ENSG00000301039|1489|	GGATTGTGAGTGGGTCTCCCTAGTTCAAATTCATCAGTTGGCTCCATTGCTACTCAGTGCTAACAGGAAATTGTACTGATTTAGCTGCAGCTTTACAAACATCTGAGAAGAAAACGTTCCATTATCAGCTGGAGAGCACTGAACCTGGCTTGCTTTGAGATCTAAGTCTACCCTTTACTGACTCTGTGGCCTTAATTAAGTCACTTTCTTTCTCTGCGCCTATTTCCTCATCTGTGAAATGGAGGTGTTGGCACTTTCTTTCTAGGATTGTTGTTTTCGATGACTTAATCAGTTGCCTGACTGTACTGATCTCACAAAATAAGCAGGAAAGGATGTTGAGAAATGAAGTGAACGCCTGTGACCAAATCATCAAAGAACTAGAAGAGGGAAACTGACACA…	0.425601	0.00830533
XR_591291.2	LOC102548639	Downregulated in both obese HFpEF and lean controls	6070	chr2	238588112	238594182	+	AGAAAAGAAAAAAAAATAGTATAAATACTGCAAAAATTCAGATCCACACAGATGAGAACCACAGAACAATTGGTGTGTGTGTGCGTGTGTTGCATTATGCTAATGACAATAATAGAGGTAGTAATGATATATAGTGATGATATATACTTTATAACATGTATTAAGATGACAGATGAAATGAGACTGTTCCACTCATATTTTGTTTTCATGTCTTTAAGGGCGAGATTTTTGATCCTAGAAAGACCAGAACATGAGTGCCTAAGGAGAATATGATGCTTGAGAGGAAATGGGACCTCTGACAGTGACCCTGGTTTCAGTCTCTGGTGGGCTTCAATTCTGAGGGAAGAAAAACTAATAAACATGACTATAAAAAATGATGCAACCTTGGGTAAAGTGAAA…	chr1	99641815	99665146	-	23331	ENST00000775735.1	ENSG00000301039	ENST00000775735	ENST00000775735.1|ENSG00000301039.1|-|-|ENST00000775735|ENSG00000301039|1498|	AAGTGACCATCAACTACTGTTGTGGCCAGGACATGGCAAGTTAACTGAAGATATACTTATCCATGATTCTGGCAAGGAAACTGAGGCTCAAAGAAATGAAAGAACATGGCCAAGCCTGTGTACTATGTCAGCAGAAGAGGGATTTGAATGCCAGAGGCAACGCTATTTCAGTTCATCTTACAACGCCTTAGAAGTAGAAGGAAAGAAAGGTTCATGGGCAAAGTCTGGCCCTGCTATGGACTCCACGCAGCTTTACAAACATCTGAGAAGAAAACGTTCCATTATCAGTTGCCTGACTGTACTGATCTCACAAAATAAGCAGGAAAGGATGTTGAGAAATGAAGTGAACGCCTGTGACCAAATCATCAAAGAACTAGAAGAGGGAAACTCCAGGACACA…	0.297175	0.0454798
XR_592571.4	LOC103692393	Downregulated in both obese HFpEF and lean controls	4775	chr5	104876195	104880970	-	ATGGAGGGAAGGAGGACAGGATATTGGAAGCAAGTGCTTTTATTAGTAATTAGTCCCCATTCCTGTATGCGCTCTCCAGGAAATCAATGCCAAGCTCAGAAGGAAGCAGAAGGGACCCCTTTGAAGGGCGAGACAGAGAAGACCTAAAGCAGAAGCTGGATCTAAAGTCAGACCATGCACAAACCTGGCCCTCATCTTCCTCGGATTTTAATCAGGTCTTCCTGTTTCTGGGTCACCTTTGGAAAGAAGTCTCTTATCTTCCATTGAGCTGCCTCTGATGAAGGTCGCTGACAGCAGGATGGCTGGGAAAACATCGGACAGCTCCATCAAATGGCAGCTCTGCTATGACATGTCAGCCAGGACCTGGTGGATGAGTCGGTGTCCCTTGAGAAGTCCATT…	chr9	14518904	14539291	-	20387	ENST00000842223.1	ENSG00000309593	ENST00000842223	ENST00000842223.1|ENSG00000309593.1|-|-|ENST00000842223|ENSG00000309593|2184|	AGAAGAATCGCCAGCCATGAGGGGATAAGCTGGTCGGTGAAGGGCAGGTTCTTTTGCCGCCAGCCCAGAGTCAGGCTACCTTAAGCGCCTGTCCTGTCTGAGACTGTGGCTGACATGTTTCCCCAGGTGAATATAAAAATACCCAAAGGACAGAGCCCTTCGGCAGCGGTTGCTTTTCTTCTTTGAAGTTCACAGGCTGAAACAAGTTGCCTCTTCTGCCTCACACACAGAGAAAACTCCGGTGTCTTATCTTCCATTGAGCTGCATCTGATGAAGGTTGCTGACAGCATAATGGCTGGGAAAACGTCGGACAGCTCCATAAAATGGCAGCTATGTTATGACATGTCAGCCAGGACCTGGTGGATGGCGTCTCGTGAAAGCTCAACGTTCAGGGAAGCT…	0.6318	0.000230168
XR_592813.2	LOC102551562	Upregulated in lean Controls	21241	chr5	174819204	174840445	+	GGGGACCCAAACACTATTCCCACTCCATCTCAGAATGTCACAAGAGTGAGAAAAGCGGTCTGAGCCCAGAGCCAGGAAGCCCCCCCCTCGTTCGTCAGGGATGCAGGAGTAGTAGTTTTCTCTTGTTTTATTGGTTTGTATCCCCTGTACACACTGACAGGGGGTCTCATTCCAGGCTCTCGCACACTTCAAATGGACCATGAGGAACAGCGCCTCGCACTTCACACTGAGTGCGCTGGAGACCCCGTGGGATGAAATCCACGCTGCTGGTCTTATTTTTGCAAAGATGAGGGGAGTCAGCCTAGAGTGACACGATTCTGCTCAAGTCATGGAGGGGGTTTCAGCCGTACGGGTCGTCCATTTCCTTTCAAGGTTCCAACACAGACTGATGACCAGAAG…	chr1	3727933	3766541	-	38608	ENST00000649468.1	GFOD3P	GFOD3P-226	ENST00000649468.1|ENSG00000293478.2|-|OTTHUMT00000501342.1|GFOD3P-226|GFOD3P|2363|	GCTCGGACGGACCCACTCCAGCCCCCGCTGCACGCGGAAGCGCTCATCCTCCCCGCCTGCCCCGTTCCCTCCCCCTTCTCCTGTGGGACAACCAGGGACCGCAGCTCCCCGCTCCCCAGGTGTGGGGGCTCCGACACGAACGCCTCTGCTCGCAGGGCGGTGAGCGCAGATCCCACGGGTCCCTCGGTCGGGGGTCGAGGCTGCTTCCGTTTCCATCCCGGACCCGACAATGGGCGGGAAAAAGAAGGCTTTACACGACTACGCGGCGGAGTTCACCGACCTGGTGGTGAAGCACCTGATTGAGCACAGTGACTCTGGGGACACGTCTGTGGTGGAGACCCTTTACTGCAGGGCCTGCGAGCTGCCCGTGCGCGTGCGGAGGGACCGCATCCTGGAACA…	0.32688	0.0318378
XR_592813.2	LOC102551562	Upregulated in lean Controls	21241	chr5	174819204	174840445	+	GGGGACCCAAACACTATTCCCACTCCATCTCAGAATGTCACAAGAGTGAGAAAAGCGGTCTGAGCCCAGAGCCAGGAAGCCCCCCCCTCGTTCGTCAGGGATGCAGGAGTAGTAGTTTTCTCTTGTTTTATTGGTTTGTATCCCCTGTACACACTGACAGGGGGTCTCATTCCAGGCTCTCGCACACTTCAAATGGACCATGAGGAACAGCGCCTCGCACTTCACACTGAGTGCGCTGGAGACCCCGTGGGATGAAATCCACGCTGCTGGTCTTATTTTTGCAAAGATGAGGGGAGTCAGCCTAGAGTGACACGATTCTGCTCAAGTCATGGAGGGGGTTTCAGCCGTACGGGTCGTCCATTTCCTTTCAAGGTTCCAACACAGACTGATGACCAGAAG…	chr1	3727933	3766541	-	38608	ENST00000648479.1	GFOD3P	GFOD3P-216	ENST00000648479.1|ENSG00000293478.2|-|OTTHUMT00000501332.1|GFOD3P-216|GFOD3P|3719|	ACTACGCGGCGGAGTTCACCGACCTGGTGGTGAAGCACCTGATTGAGCACAGTGACTCTGGGGACACGTCTGTGGTGGAGACCCTTTACTGCAGGGCCTGCGAGCTGCCCGTGCGCGTGCGGAGGGACCGCATCCTGGAACACCTGTCCTCGGGCAGGCAGCACGGCCTGCGGACGCCCATTCTCATGTAAATGTCAGTGCCAACGCTGGTGTTTCAGGAGTCATCCCAGCGGGCTGCGGGCTATTTTAGGATTCTCTGCCCTGCAAACGTTTCCAAAGTACGTGGACAGGCCGCCTGATGACACTACGTTTACGGGATCTGCTAGTGGCTTGCCTACTTAGGGAGTAAACCCTGTGAAGTCTCGCAGTTTTGTTAAAGTGTGCGTGGCCACCTGAATG…	0.301048	0.0434678
XR_592813.2	LOC102551562	Upregulated in lean Controls	21241	chr5	174819204	174840445	+	GGGGACCCAAACACTATTCCCACTCCATCTCAGAATGTCACAAGAGTGAGAAAAGCGGTCTGAGCCCAGAGCCAGGAAGCCCCCCCCTCGTTCGTCAGGGATGCAGGAGTAGTAGTTTTCTCTTGTTTTATTGGTTTGTATCCCCTGTACACACTGACAGGGGGTCTCATTCCAGGCTCTCGCACACTTCAAATGGACCATGAGGAACAGCGCCTCGCACTTCACACTGAGTGCGCTGGAGACCCCGTGGGATGAAATCCACGCTGCTGGTCTTATTTTTGCAAAGATGAGGGGAGTCAGCCTAGAGTGACACGATTCTGCTCAAGTCATGGAGGGGGTTTCAGCCGTACGGGTCGTCCATTTCCTTTCAAGGTTCCAACACAGACTGATGACCAGAAG…	chr1	3727933	3766541	-	38608	ENST00000648432.2	GFOD3P	GFOD3P-215	ENST00000648432.2|ENSG00000293478.2|-|OTTHUMT00000501331.1|GFOD3P-215|GFOD3P|2855|	GCACGCGGAAGCGCTCATCCTCCCCGCCTGCCCCGTTCCCTCCCCCTTCTCCTGTGGGACAACCAGGGACCGCAGCTCCCCGCTCCCCAGGTGTGGGGGCTCCGACACGAACGCCTCTGCTCGCAGGGCGGTGAGCGCAGATCCCACGGGTCCCTCGGTCGGGGGTCGAGGCTGCTTCCGTTTCCATCCCGGACCCGACAATGGGCGGGAAAAAGAAGGCTTTACACGACTACGCGGCGGAGTTCACCGACCTGGTGGTGAAGCACCTGATTGAGCACAGTGACTCTGGGGACACGTCTGTGGTGGAGACCCTTTACTGCAGGGCCTGCGAGCTGCCCGTGCGCGTGCGGAGGGACCGCATCCTGGAACACCTGTCCTCGGGCAGGCAGCACGGCCTGC…	0.298559	0.0447523
XR_592813.2	LOC102551562	Upregulated in lean Controls	21241	chr5	174819204	174840445	+	GGGGACCCAAACACTATTCCCACTCCATCTCAGAATGTCACAAGAGTGAGAAAAGCGGTCTGAGCCCAGAGCCAGGAAGCCCCCCCCTCGTTCGTCAGGGATGCAGGAGTAGTAGTTTTCTCTTGTTTTATTGGTTTGTATCCCCTGTACACACTGACAGGGGGTCTCATTCCAGGCTCTCGCACACTTCAAATGGACCATGAGGAACAGCGCCTCGCACTTCACACTGAGTGCGCTGGAGACCCCGTGGGATGAAATCCACGCTGCTGGTCTTATTTTTGCAAAGATGAGGGGAGTCAGCCTAGAGTGACACGATTCTGCTCAAGTCATGGAGGGGGTTTCAGCCGTACGGGTCGTCCATTTCCTTTCAAGGTTCCAACACAGACTGATGACCAGAAG…	chr1	3727933	3766541	-	38608	ENST00000650545.1	GFOD3P	GFOD3P-229	ENST00000650545.1|ENSG00000293478.2|-|OTTHUMT00000501333.1|GFOD3P-229|GFOD3P|2408|	GACTACGCGGCGGAGTTCACCGACCTGGTGGTGAAGCACCTGATTGAGCACAGTGACTCTGGGGACACGTCTGTGGTGGAGACCCTTTACTGCAGGGCCTGCGAGCTGCCCGTGCGCGTGCGGAGGGACCGCATCCTGGAACACCTGTCCTCGGGCAGGCAGCACGGCCTGCGGACGCCCATTCTCATGTAAATGTCAGTGCCAACGCTGGTGTTTCAGGAGTCATCCCAGCGGGCTGCGGGCTATTTTAGGATTCTCTGCCCTGCAAACGTTTCCAAAGTACGTGGACAGGCCGCCTGATGACACTACGTTTACGGGATCTGCTAGTGGCTTGCCTACTTAGGGAGTAAACCCTGTGAAGTCTCGCAGTTTTGTTAAAGTGTGCGTGGCCACCTGAAT…	0.292452	0.048035

## Sheet: Obese HFpEF vs WT Control
Color Code:
Red Color	Common lncRNAs b/w WKY vs ZL AND WKY v/s ZO comparisons (fold change in same direction)
Black Color	Unique differentially downregulated lncRNAs in obese vs WT control comparison
rn5_geneName	rn5_geneSymbol	Expression	rn5_length	rn5_chrom	rn5_chromStart	rn5_chromEnd	rn5_strand	rn5_seq	hg38liftover_chrom	hg38liftover_chromStart	hg38liftover_chromEnd	hg38liftover_strand	hg38liftover_length	hg38lnc_transcriptID	hg38lnc_geneName	hg38lnc_transcriptName	hg38lnc_v47_header	hg38lnc_v47_seq	seekr_rval	seekr_pval
uc.398+	uc.398	Downregulated in obese HFpEF	316	chr19	31114629	31114945	-	GGCTCCTCCGCGCTCCAGCCGGCGCCGGCCCGCCCGCCAGCCTCCCTCGCGCTCCTGTCTTCTTTGTGGTCGCTGGCTCTCCTCCTCCCGATCCGGCTGCTGGGGCTGCACTGCAGAGACACATAATAAAGCCAGGCTTGGCTGGAAATGTAGCCGGGTCCCAGCAGGAGGATGTGAGGAGCGGAGTCCCGGCGGGGGAGCGCTCTGATCCCGTGGGGCGCCCCGCACTGCTCCGGCTCGGATCAGACGGAGAGAGGGCCAACAGCACCGAGCGATGGACAGCGCTGGAAATACAGCTCCGGCCGCCCGCAAAACCCGGACC	chr16	49846358	49869189	+	22831	ENST00000768423.1	ENSG00000300045	ENST00000768423	ENST00000768423.1|ENSG00000300045.1|-|-|ENST00000768423|ENSG00000300045|662|	GGCCCGGCCCCGCTCAGCTCTCTCCGCGGTCCCGCCGGGCCCTGCTCGCCAACCCCGTGCTGGGCTGATTGCCGAGGTAGATGCCACCCACGCACCCCCGCGGCTGGGGAGCGCGAGCTGGAGGATGCGGAGAGGCCTGAGGCAGGGGGGCCAGGCGCGCGCGCCCTAGGCAGTCTCAGAGGTAGAGTCGGGTGACGGGCTAAACGCGACGCCTAGCTGGACACCCTGACAGCGGCAGCGGGCGAGCGAGGCTCCCCAGAGGGGCGGAGGCCAGGACCGAGACGTCCCCTAACTAGACCTAAGCCTTGAGGGCCGCCCCTCCCCAGGGGCCTGCTGAAGACTGAGGACGGAGGTGGGGGCAACAGGATGGGGAGCCCGCAATAGCCCATCCTGACCTAA…	0.532271	0.00148848
uc.398+	uc.398	Downregulated in obese HFpEF	316	chr19	31114629	31114945	-	GGCTCCTCCGCGCTCCAGCCGGCGCCGGCCCGCCCGCCAGCCTCCCTCGCGCTCCTGTCTTCTTTGTGGTCGCTGGCTCTCCTCCTCCCGATCCGGCTGCTGGGGCTGCACTGCAGAGACACATAATAAAGCCAGGCTTGGCTGGAAATGTAGCCGGGTCCCAGCAGGAGGATGTGAGGAGCGGAGTCCCGGCGGGGGAGCGCTCTGATCCCGTGGGGCGCCCCGCACTGCTCCGGCTCGGATCAGACGGAGAGAGGGCCAACAGCACCGAGCGATGGACAGCGCTGGAAATACAGCTCCGGCCGCCCGCAAAACCCGGACC	chr16	49846358	49869189	+	22831	ENST00000768421.1	ENSG00000300045	ENST00000768421	ENST00000768421.1|ENSG00000300045.1|-|-|ENST00000768421|ENSG00000300045|541|	GCTCCCCAGCCTGCCGGCCAGCCGGGCCCGGCCCCGCTCAGCTCTCTCCGCGGTCCCGCCGGGCCCTGCTCGCCAACCCCGTGCTGGGCTGATTGCCGAGGTAGATGCCACCCACGCACCCCCGCGGCTGGGGAGCGCGAGCTGGAGGATGCGGAGAGGCCTGAGGCAGGGGGGCCAGGCGCGCGCGCCCTAGGCAGTCTCAGAGGGGCCTGCTGAAGACTGAGGACGGAGGTGGGGGCAACAGGATGGGGAGCCCGCAATAGCCCATCCTGACCTAATCCGAAAGGACGAGATCCTGGAGCCGCTCACAAAGTTTTCCGGGCCCCCTCCCACGCGTCGCCTGCACGTATGTCCGTTTCCCGACGCTCCGCCCTCCCCCGCCAAGTTCGGCGTCTCCCA…	0.529695	0.00155697
uc.398+	uc.398	Downregulated in obese HFpEF	316	chr19	31114629	31114945	-	GGCTCCTCCGCGCTCCAGCCGGCGCCGGCCCGCCCGCCAGCCTCCCTCGCGCTCCTGTCTTCTTTGTGGTCGCTGGCTCTCCTCCTCCCGATCCGGCTGCTGGGGCTGCACTGCAGAGACACATAATAAAGCCAGGCTTGGCTGGAAATGTAGCCGGGTCCCAGCAGGAGGATGTGAGGAGCGGAGTCCCGGCGGGGGAGCGCTCTGATCCCGTGGGGCGCCCCGCACTGCTCCGGCTCGGATCAGACGGAGAGAGGGCCAACAGCACCGAGCGATGGACAGCGCTGGAAATACAGCTCCGGCCGCCCGCAAAACCCGGACC	chr16	49846358	49869189	+	22831	ENST00000768424.1	ENSG00000300045	ENST00000768424	ENST00000768424.1|ENSG00000300045.1|-|-|ENST00000768424|ENSG00000300045|483|	AGAATCAGCCGCTCCCCCACCCCCGCCGGCGCCTGGGATCGAGGCCCGCGGAGAGTGGCTGACAGGCGGCAGATGGCACACGCTGGGGGAGGGGGACGATTGGCCTCGGCTCTGGGGTGCCCCCGCCGCGGGCTGCCTCTGCTAGAGGGGCCTGCTGAAGACTGAGGACGGAGGTGGGGGCAACAGGATGGGGAGCCCGCAATAGCCCATCCTGACCTAATCCGAAAGGACGAGATCCTGGAGCCGCTCACAAAGTTTTCCGGGCCCCCTCCCACGCGTCGCCTGCACGTATGTCCGTTTCCCGACGCTCCGCCCTCCCCCGCCAAGTTCGGCGTCTCCCAGCTCAGCGGCAGTCAGGGTGCAGAGGGAGCCCGACCTTGTCCCCGCCTCGGCCCGTCC…	0.502775	0.0024671
uc.398+	uc.398	Downregulated in obese HFpEF	316	chr19	31114629	31114945	-	GGCTCCTCCGCGCTCCAGCCGGCGCCGGCCCGCCCGCCAGCCTCCCTCGCGCTCCTGTCTTCTTTGTGGTCGCTGGCTCTCCTCCTCCCGATCCGGCTGCTGGGGCTGCACTGCAGAGACACATAATAAAGCCAGGCTTGGCTGGAAATGTAGCCGGGTCCCAGCAGGAGGATGTGAGGAGCGGAGTCCCGGCGGGGGAGCGCTCTGATCCCGTGGGGCGCCCCGCACTGCTCCGGCTCGGATCAGACGGAGAGAGGGCCAACAGCACCGAGCGATGGACAGCGCTGGAAATACAGCTCCGGCCGCCCGCAAAACCCGGACC	chr16	49846358	49869189	+	22831	ENST00000768422.1	ENSG00000300045	ENST00000768422	ENST00000768422.1|ENSG00000300045.1|-|-|ENST00000768422|ENSG00000300045|429|	AGCCTGCCGGCCAGCCGGGCCCGGCCCCGCTCAGCTCTCTCCGCGGTCCCGCCGGGCCCTGCTCGCCAACCCCGTGCTGGGCTGATTGCCGAGGGGCCTGCTGAAGACTGAGGACGGAGGTGGGGGCAACAGGATGGGGAGCCCGCAATAGCCCATCCTGACCTAATCCGAAAGGACGAGATCCTGGAGCCGCTCACAAAGTTTTCCGGGCCCCCTCCCACGCGTCGCCTGCACGTATGTCCGTTTCCCGACGCTCCGCCCTCCCCCGCCAAGTTCGGCGTCTCCCAGCTCAGCGGCAGTCAGGGTGCAGAGGGAGCCCGACCTTGTCCCCGCCTCGGCCCGTCCCGCTTCTTCTGAAGCTTGTTTCATTTTTAACTCCTTCCAGAAAAATGTTGTTTT…	0.474246	0.00394036
uc.398+	uc.398	Downregulated in obese HFpEF	316	chr19	31114629	31114945	-	GGCTCCTCCGCGCTCCAGCCGGCGCCGGCCCGCCCGCCAGCCTCCCTCGCGCTCCTGTCTTCTTTGTGGTCGCTGGCTCTCCTCCTCCCGATCCGGCTGCTGGGGCTGCACTGCAGAGACACATAATAAAGCCAGGCTTGGCTGGAAATGTAGCCGGGTCCCAGCAGGAGGATGTGAGGAGCGGAGTCCCGGCGGGGGAGCGCTCTGATCCCGTGGGGCGCCCCGCACTGCTCCGGCTCGGATCAGACGGAGAGAGGGCCAACAGCACCGAGCGATGGACAGCGCTGGAAATACAGCTCCGGCCGCCCGCAAAACCCGGACC	chr16	49846358	49869189	+	22831	ENST00000768420.1	ENSG00000300045	ENST00000768420	ENST00000768420.1|ENSG00000300045.1|-|-|ENST00000768420|ENSG00000300045|522|	GTCCCCCGCAGCTCCTGAACCGGCTGAGACTCTGGTCTCCGGGCAGGCCCGGGAAGGGTTCTGACTTGGGAAAAGTCTTCCCCAGACGGCTCCCCTAAACCGTTCCTCGGAGCCTCTCCCTCCCCAACTAGCTGCAGGCGGCCAGGTCTCGGGTGGGGAGCGGCCCCGACCTCGCCCCCCTCCCGGGGGCCTGCTGAAGACTGAGGACGGAGGTGGGGGCAACAGGATGGGGAGCCCGCAATAGCCCATCCTGACCTAATCCGAAAGGACGAGATCCTGGAGCCGCTCACAAAGTTTTCCGGGCCCCCTCCCACGCGTCGCCTGCACGTATGTCCGTTTCCCGACGCTCCGCCCTCCCCCGCCAAGTTCGGCGTCTCCCAGCTCAGCGGCAGTCAGGGT…	0.463218	0.00469667
ENSRNOT00000071067	Mlxipl	Downregulated in obese HFpEF	14321	chr12	26606426	26620747	-	ATGGCGCGCGCGCTGGCGGATCTATCCGTGAACTTGCAGGTCCCCCGGGTCGTCCCCAGCCCGGATTCGGACTCGGATACAGACTTGGAGGATCCGAGTCCCCGGCGCAGCGCGGGTGGCCTGCATCGATCACAGGTCATTCACAGCGGACACTTCATGGTGTCCTCGCCGCACAGCGACTCGCTGACCCGGCGACGCGACCAGGAGGGGCCCGTGGGGCTCGCCGACTTCGGGCCGCGCAGCATCGATCCGACACTCACCCGCCTCTTCGAATGCTTGAGCCTGGCTTACAGGTGAGGGCGGACCGGGGAGATTGAGTCCCAGCTTTCTGTGGTGGGACCCGCACTGGGGCTCTGGTCCCAAACTGCTTTGGGGGGACTCTGGATACAACTTAGGCAT…	chr7	73599304	73624674	-	25370	ENST00000619486.1	ENSG00000274080	ENST00000619486	ENST00000619486.1|ENSG00000274080.1|OTTHUMG00000188576.1|OTTHUMT00000477657.1|ENST00000619486|ENSG00000274080|2241|	TTGTAAATGATGCTAAAAAGCCCTAGTAAATTTCATGTTCCAGTGGTCCCCCTTCCTCTGTGTCCTCGTTTGTCCCAGAGGAAGTTGGCTGGGGCAGGAAGGGTCAGCAGTTGTTCTCTTTGTCAGAGCAGCCAGGAAAAGTCTCAGGTTGCCTCTAAGTAGACCAGCTGTGTGTCAAGCTCTGTGCCAAAGGCAGGAGCTGCTTTTACTCCCTGCAGCAAGGCGAGCATGTAAAGACCTGACAGGCCAGGGTGGAGGGGAGGTGGGCAGCGCTGTGGGCTTTGGCAGGCAGGAAGGCTTCCTGGAGGAGGCGCTATCCTGAATTGTGGGCAGAGGAGGGAAGGTAAGAGGGGCTTCCCTGTTAGAATAAGACCAGAAGGGCCGGATGTGGTGGTTCAC…	0.389481	0.0140528
XR_146205.6	LOC100912002	Downregulated in both obese HFpEF and lean controls	2152	chr10	105674172	105676324	+	CACTTCCGGCCGGAAATGCGTTTGCGGAGCTGTTTCCGCCGGGGAGAAGAACTCGCGTGCTTCGTACAGAGTGGAATGTAGACTGTGAGAGGGCCGTGGATACTTCAGAAGGCGCTCGTGGGATTTGGAAGCCACTCCCGGGGCTCCCACGGGAGGAAGCTGACCCGGGGCCCGCAAACGGCCGCGGGATGGGCGGGGGTTGTAGGAGGTCTCTGCCCCGGCCTCATCACCGGCGGTGCACGAGGTCATCCGCTTAAATTGAGTTATATTTTTTTCCACCCAGAAAATGAAATACACAATCCCCAGCGACTGGACGAAAGCACGCAGTAACTCCTTTCTTCCGAGGAGAGTTTCAAGTGACTTCAGCTTGGGTGACCCAGGTCATTTGACTGGAAGATT…	chr17	77088245	77101660	+	13415	ENST00000647734.1	SNHG20	SNHG20-211	ENST00000647734.1|ENSG00000234912.12|OTTHUMG00000132169.6|OTTHUMT00000501445.1|SNHG20-211|SNHG20|3265|	TATTTCTTGGTGATATGTTAAACAAGGGGTGGATTATTCATGCCTCCCCTTTTTAGACCATGTAGGGTAACTTCCTGACGTTGCCACGGCATTTGTAAACTGTCATGGCGCTGGTGGGCGTGTACCAGTGAGGGCAACCAGAGGTCACTCTCATAGCCATCTTGGTTTTGGAGGATTTTGGCCGTCTTCTTTACTGCAGCCTGTTTGATCAGCAAGGTCTTTATGAGCTGTATGACCTAGCAATGCATCCAAGTAGGTCTCAGCTTTATTTTACCCAGCCCCTATTCAAGATGGAGTTGCTCTGGTTCAAACGCCTCTGAGACAAGGTCCAGCAATTCTTCCTTGGTTGTGGGATTAGACTCAGAGCAAGATTCCTGTTCGTTGCTTCCTGTGCCCACA…	0.330582	0.0305816
XR_146205.6	LOC100912002	Downregulated in both obese HFpEF and lean controls	2152	chr10	105674172	105676324	+	CACTTCCGGCCGGAAATGCGTTTGCGGAGCTGTTTCCGCCGGGGAGAAGAACTCGCGTGCTTCGTACAGAGTGGAATGTAGACTGTGAGAGGGCCGTGGATACTTCAGAAGGCGCTCGTGGGATTTGGAAGCCACTCCCGGGGCTCCCACGGGAGGAAGCTGACCCGGGGCCCGCAAACGGCCGCGGGATGGGCGGGGGTTGTAGGAGGTCTCTGCCCCGGCCTCATCACCGGCGGTGCACGAGGTCATCCGCTTAAATTGAGTTATATTTTTTTCCACCCAGAAAATGAAATACACAATCCCCAGCGACTGGACGAAAGCACGCAGTAACTCCTTTCTTCCGAGGAGAGTTTCAAGTGACTTCAGCTTGGGTGACCCAGGTCATTTGACTGGAAGATT…	chr17	77088245	77101660	+	13415	ENST00000434411.6	SNHG20	SNHG20-202	ENST00000434411.6|ENSG00000234912.12|OTTHUMG00000132169.6|OTTHUMT00000255219.4|SNHG20-202|SNHG20|2185|	ACTTCCGGCCGGAAGTTGCTGACGGAGCTACTTCCGCCCAGGGGAGTGGGAAGTAAGTGGAGACACGTGCTTTGGCCTGTTGGAGGGGAAACCCGCTCTCGCCTCCTGGTGGTCGCCGACTCGCAGTCCGCAGGATGACTCAGGGCAGCCCTGACCACAGTTCCGCCGCCATCGGCCCTAGCCTGCGGAATTGGGCTCGCCCCGGGACGATAACAGAGCTCTGCCGGGGGCTGGAGGCACTGACCGGGTGACCAGAGACCCAGAGACCAGACCCCCTCCACGGCGCCCGGGATTTCGGGGACGGCTTCTCCCATCGCAAGTTTCAACAGAAAATGAGAAATATCCCCCGACGATTGGCTGAAAACATGCAGCAACCACTATTTTCTTCCTGCCCCTCGT…	0.299315	0.0446038
XR_146205.6	LOC100912002	Downregulated in both obese HFpEF and lean controls	2152	chr10	105674172	105676324	+	CACTTCCGGCCGGAAATGCGTTTGCGGAGCTGTTTCCGCCGGGGAGAAGAACTCGCGTGCTTCGTACAGAGTGGAATGTAGACTGTGAGAGGGCCGTGGATACTTCAGAAGGCGCTCGTGGGATTTGGAAGCCACTCCCGGGGCTCCCACGGGAGGAAGCTGACCCGGGGCCCGCAAACGGCCGCGGGATGGGCGGGGGTTGTAGGAGGTCTCTGCCCCGGCCTCATCACCGGCGGTGCACGAGGTCATCCGCTTAAATTGAGTTATATTTTTTTCCACCCAGAAAATGAAATACACAATCCCCAGCGACTGGACGAAAGCACGCAGTAACTCCTTTCTTCCGAGGAGAGTTTCAAGTGACTTCAGCTTGGGTGACCCAGGTCATTTGACTGGAAGATT…	chr17	77088245	77101660	+	13415	ENST00000649712.1	SNHG20	SNHG20-217	ENST00000649712.1|ENSG00000234912.12|OTTHUMG00000132169.6|OTTHUMT00000501448.1|SNHG20-217|SNHG20|1825|	ACTTCCGCCCAGGGGAGTGGGAAGTAAGTGGAGACACGTGCTTTGGCCTGTTGGAGGGGAAACCCGCTCTCGCCTCCTGGTGGTCGCCGACTCGCAGTCCGCAGGATGACTCAGGGCAGCCCTGACCACAGTTCCGCCGCCATCGGCCCTAGCCTGCGGAATTGGGCTCGCCCCGGGACGATAACAGAGCTCTGCCGGGGGCTGGAGGCACTGACCGGGTGACCAGAGACCCAGAGACCAGACCCCCTCCACGGCGCCCGGGATTTCGGGGACGGCTTCTCCCATCGCAAGTTTCAACAGAAAATGAGAAATATCCCCCGACGATTGGCTGAAAACATGCAGCAACCACTATTTTCTTCCTGCCCCTCGTTGATGAGAGCATTCGAAGTGACCTCAGCA…	0.294611	0.0471096
XR_339540.1	LOC102548903	Downregulated in obese HFpEF	6489	chr12	41533639	41540128	+	AAGGCACAACACAGAGCGTACTGAGGGTCAGGGCACAGTGCAGGTGTGGGGCAGGCCAGCATTCCAGTCACTTTATGACACATAACAGTGTAAACAGTGGGCGGGCACCTTCCACTAAACTCAAAGGTGACCCCCCACCCCCACCCAGAGCAGCGAAACATGTCCTCCTGGCCCTCCACAGGCGTGAGACTCGCATCCACCCGCCGGTAGGAAAGTGTGTGAGGCAGACATGGTAGCATGCCTGTGTATTGCAGAACTGGAGGCCGAGGTCAGACTTCCCGGGTTTGACAAGCAGCAGCTGGTTGCATCAGCACCACCGACATCCTTGGCTTGGGCTTCTGTCGTTCTCGCACAGCGCCCTGCACACCTCCCTTACAGCCTAGCTGGTGCCTCTGCCGA…	chr12	110422297	110450521	+	28224	ENST00000772606.1	ENSG00000300534	ENST00000772606	ENST00000772606.1|ENSG00000300534.1|-|-|ENST00000772606|ENSG00000300534|675|	GAAATATGAAAAATAAAAAGCGCAGCCCTTGGCTTCGCTCTCTAGTGAGGCTTTGGGAACCCTGCCGGAGTCGGAAGGAGTAGACGGAGAGAGAAAAGGGCCTCCTCACACACCCTGGACCCTTGGCCCACTCCTGCCGCGCCCCCGCCTCCCACGACTGGCACCCCCGGGCCGCCCCAATCCTTCAGCAACCGGTCCCCTCCCCTCGCCTCCCTCCTTCTCGGGCCCCAGCTTCCTCTCTGCCTTCCGCCGCCCGCTTCTCTCGGCACACACACGGTTTCTCTCTGCTCTTCGCAATCCCCGCTGTCTCCCCACACCGTGGATCGAACCCTCACCGGCATCTTGGCGGCGCCCGGGTTTCAACCCAGAGGAGCAGGATCCAGGGCCGGGCATAGTGGC…	0.302881	0.0427774
XR_339540.1	LOC102548903	Downregulated in obese HFpEF	6489	chr12	41533639	41540128	+	AAGGCACAACACAGAGCGTACTGAGGGTCAGGGCACAGTGCAGGTGTGGGGCAGGCCAGCATTCCAGTCACTTTATGACACATAACAGTGTAAACAGTGGGCGGGCACCTTCCACTAAACTCAAAGGTGACCCCCCACCCCCACCCAGAGCAGCGAAACATGTCCTCCTGGCCCTCCACAGGCGTGAGACTCGCATCCACCCGCCGGTAGGAAAGTGTGTGAGGCAGACATGGTAGCATGCCTGTGTATTGCAGAACTGGAGGCCGAGGTCAGACTTCCCGGGTTTGACAAGCAGCAGCTGGTTGCATCAGCACCACCGACATCCTTGGCTTGGGCTTCTGTCGTTCTCGCACAGCGCCCTGCACACCTCCCTTACAGCCTAGCTGGTGCCTCTGCCGA…	chr12	110422297	110450521	+	28224	ENST00000772605.1	ENSG00000300534	ENST00000772605	ENST00000772605.1|ENSG00000300534.1|-|-|ENST00000772605|ENSG00000300534|974|	GGAGGAGGAAGTGGGCCTGACAGAAAAAGGAGAAGCTAGACCCCTGGACTTGAAATATGAAAAATAAAAAGCGCAGCCCTTGGCTTCGCTCTCTAGTGAGGCTTTGGGAACCCTGCCGGAGTCGGAAGGAGTAGACGGAGAGAGAAAAGGGCCTCCTCACACACCCTGGACCCTTGGCCCACTCCTGCCGCGCCCCCGCCTCCCACGACTGGCACCCCCGGGCCGCCCCAATCCTTCAGCAACCGGTCCCCTCCCCTCGCCTCCCTCCTTCTCGGGCCCCAGCTTCCTCTCTGCCTTCCGCCGCCCGCTTCTCTCGGCACACACACGGTTTCTCTCTGCTCTTCGCAATCCCCGCTGTCTCCCCACACCGTGGATCGAACCCTCACCGGCATCTTGGCG…	0.293594	0.047666
XR_343833.2	LOC102546774	Upregulated in obese HFpEF	3347	chr20	23661177	23664524	+	GCTCTGCTGGAGGCCGCCTTCTGACGGTCGCCAACCAGTCCTGGCTCGCCGTGGCGCCAGCCTAGCAGGGGGATGGGCCAGGCAGTGACTGACCATCACACCGGGCTGACTCTTAAAGTCACGATTCAATCCTCATGGTCTCGTGGGGGTTACCTCTGGATCCCCACTTTTGGCCAATCAAGGATAGTTGCTAGCAGATAATTTACAGGTGTCTACCAAACATCACATTAAAGAGATAATGTTCAGCGCCCTAATTCTTACTGCAGCGGAGGCAGACGTTATGGAAAAAAAGCGTCAAAACACACACAGAGGGTCCTTCCACCGCCAGATCACCGAAGACGAGGCGTTTGTGCTCTGCTGGGTGTATTAACTTCAGCCATGTGAATATAATTTTCATTA…	chr10	61886249	61910669	+	24420	ENST00000827240.1	ENSG00000307586	ENST00000827240	ENST00000827240.1|ENSG00000307586.1|-|-|ENST00000827240|ENSG00000307586|693|	TCACAGATCAAGTTTCAACTGTCATACTATACAGACCTTATTCCCCATATAGTACATGTTTACTTTTTTAGCATGCCAGACCCACTTTGGAAAGATTGGTGCCAATATAATAAAAGCTGGAGGGGGGGTGTGCTGGAAGGAGTGGGAGGAGAGCGGGGAAGGGGGTGGGGGAACGTGGGGGAAGCGAGTACACCATTTTAAATCAACACTGCGAAAATGCAATCTAGCCTGGCGGAGGACCGGCAGCTGGGTCGGAGCTTGCGAGGGCTTTGCAGTCTCTGCCTGTTCCTTGTTCTGTCGCTCTTAAGTTTCTCTGTGTTTGCATAATAGCCGTGCATGCAAACCTCGCAATGCTCCAGGGCTCCAGAACAATAAATATACACATTTAAAGCCTTTATT…	0.442482	0.0064804
XR_347235.3	LOC102548522	Downregulated in obese HFpEF	4007	chr6	85163133	85167140	+	CACTACCACAAATTATGCAGTCGAGTTTCCCGCATTTGGGGAAATCGCAGGGGTCAGCACATCCGGAGTGCAATGGATAAGCCTCGCCCTGGGAAAACCACCTTCGTGATCATGGTATCTCCCCTGCCAGGTAAGTATGAGTTGCTCGCCCAGCCAGCACGCCCTCCACCCACACGCACTCCTATTAAACGCACGGTTCCCGCCTCCGCGCCACGGCCTCGGTCTCACGCCCCCCCACTCCTCTGCCGAGATGCTTCCGCCTCACGGAAATCACACGCCTGTCACACGGTACACTCCACCCGAGACACGGCCCTTAAGGCTCTGCCGGACCGGCAGCCACTGCGCACGGCTTCATCTGCGTACGCCCCGCCCACAGGCGGGTTTTTTTTTTTTCCTTTT…	chr14	34556221	34581834	+	25613	ENST00000823289.1	ENSG00000259135	ENST00000823289	ENST00000823289.1|ENSG00000259135.2|OTTHUMG00000170622.2|-|ENST00000823289|ENSG00000259135|466|	CTCTCCCGCTCCCGGACCGGGGACCTACCGACGGCGTGGGACAGGCCTGGGTGTCTCCGGGGCTGGGCACAACTATTATGAGGTTCGCCTCCTCCCCCCGGTTAAACATTAAGCACTAAGATTTCCCCAAGCAGCTTGACAGAACATCGTTTTCCTTGAGCATCTTCCCTGTGACTACCTTGCACAACGGCATGTGGCAGAAGTGATGTCCAGGGTCTCCCGAGGCTGGGTCGGAGGCATCCTTACAGCTCCCATCTGGGTCTACCGGAATCGTCTTGGAGGTTTGCGCCGCCATGGAAGAAGGCTGACTACGCAGGCTGCCGTGTCGTGAGGAAGCCCGAGGCTTTGTGGAGAGAAATGCATGGAAACGGTTTCAGTCCCCAGCCGAGACCCTAGGCA…	0.299042	0.0447462
XR_590684.2	LOC102556093	Downregulated in obese HFpEF	8423	chr12	40768688	40777111	+	TCCCCAGGCACTCTCCCGGCGGCGGCAGCTGCGCCGCCAAAGCCCCGGGCCCCAGCGGCCCCCCACCCCTCACTCGCGCGCTCCCACACTGCCTCCCCCCCCTCCCCGGGGGGAAGGCCTTTTAATTTATTTATTCTGCTGGGACTGAGGTGGGGGGCTCGGCTGGCGGGGGAGAGGGGGGTCTCCACGGCTTCTACCTCCCCCGCGGCTGGGGCTACCCTTCGAGCTACGGAACACTCCACGGTGTGCGCCCCCAGGGCCTCCCAAACTGTTTCTAAACTGCCCAGACCGGAGGTGGACGCGTGGAGGCTCGGCGAAAGGGCTGGGTTTCGAGTGGGGTGATTGTGTGTGTTCGACTACTAGGAGCCTGGGGAGGGAGGCAGACGTCGACCCCAAACG…	chr12	121788301	121814868	-	26567	ENST00000537157.5	LINC01089	LINC01089-206	ENST00000537157.5|ENSG00000212694.8|OTTHUMG00000128905.2|OTTHUMT00000402173.1|LINC01089-206|LINC01089|479|	GGCTTCGAGCCCGTCGCGGCTGGGCCGGGCTGGTCTGGCAGGCGGGCCCAGCCGGGCAGGGCTGCTTTGCTAATGGCGGCGGCTCTCTTTCCTTCCTTCCTCCTTTCCTCCGTCCCCCCGGTCGTGGGGAGCCCGGAGCAGGAGGCGGGCCCGCGGCCAGGTTCTGGGCCGGAGAAGGGGCGACGTTCGGGCACCCCCCGAATGGACAATCTTTCCTTCTGTCAACGGCAGGGGCAGGCCTAGTTTGACTCTGACAGTCCTCCCACTAAGGAATTCCTGGTGACTGGAAGGGGGAGTGACTCAGGCCCTCAACCTCTAGCAGAGTGCCTTGGCTCCCTCCTGTCGTCCTGGGGAACCTCGGCCCCAGCCCTGCCTCCCCAGCCAGTCACAGCTCCTCCC…	0.573831	0.000704316
XR_590684.2	LOC102556093	Downregulated in obese HFpEF	8423	chr12	40768688	40777111	+	TCCCCAGGCACTCTCCCGGCGGCGGCAGCTGCGCCGCCAAAGCCCCGGGCCCCAGCGGCCCCCCACCCCTCACTCGCGCGCTCCCACACTGCCTCCCCCCCCTCCCCGGGGGGAAGGCCTTTTAATTTATTTATTCTGCTGGGACTGAGGTGGGGGGCTCGGCTGGCGGGGGAGAGGGGGGTCTCCACGGCTTCTACCTCCCCCGCGGCTGGGGCTACCCTTCGAGCTACGGAACACTCCACGGTGTGCGCCCCCAGGGCCTCCCAAACTGTTTCTAAACTGCCCAGACCGGAGGTGGACGCGTGGAGGCTCGGCGAAAGGGCTGGGTTTCGAGTGGGGTGATTGTGTGTGTTCGACTACTAGGAGCCTGGGGAGGGAGGCAGACGTCGACCCCAAACG…	chr12	121788301	121814868	-	26567	ENST00000429892.5	LINC01089	LINC01089-202	ENST00000429892.5|ENSG00000212694.8|OTTHUMG00000128905.2|OTTHUMT00000250874.1|LINC01089-202|LINC01089|1521|	GGAGCTGAGCTGGGGAAGGGAGACCAGGGTTCACCACGTTAGCATTCGCATTCCTGGGAGGATGCAGCCCTCGCCTGGACCTGGGCGATAGACGCCTTCTTCTGTTTTTATTTTTGGAGGGGAGCGCCCTGTAATTGTCCTGAACACATGCTTCCCCCCCTTCCTCCAGCCACCCGCGGAGGAGAGAGTCCCCCTTTTTTGCATTTATCTTTTCCTTCCCCTTTCTTTATTAAAGGTCCGGGAGTGGCGGCGGCCAATCAGCGCGCGGCTTCCATTTTGTGAGTTCAACTCCGAGGCTCCCGGGCTTCGCGAGGACGCGTTTGCAGCCCCCTCTGCCGCTCCTCTCTGGCGGCCGAGGCGCAGGAGCCGCCTCGCCGGGGCTCGGAGCTGGTGTAGCTC…	0.561164	0.000888708
XR_590684.2	LOC102556093	Downregulated in obese HFpEF	8423	chr12	40768688	40777111	+	TCCCCAGGCACTCTCCCGGCGGCGGCAGCTGCGCCGCCAAAGCCCCGGGCCCCAGCGGCCCCCCACCCCTCACTCGCGCGCTCCCACACTGCCTCCCCCCCCTCCCCGGGGGGAAGGCCTTTTAATTTATTTATTCTGCTGGGACTGAGGTGGGGGGCTCGGCTGGCGGGGGAGAGGGGGGTCTCCACGGCTTCTACCTCCCCCGCGGCTGGGGCTACCCTTCGAGCTACGGAACACTCCACGGTGTGCGCCCCCAGGGCCTCCCAAACTGTTTCTAAACTGCCCAGACCGGAGGTGGACGCGTGGAGGCTCGGCGAAAGGGCTGGGTTTCGAGTGGGGTGATTGTGTGTGTTCGACTACTAGGAGCCTGGGGAGGGAGGCAGACGTCGACCCCAAACG…	chr12	121788301	121814868	-	26567	ENST00000543167.5	LINC01089	LINC01089-210	ENST00000543167.5|ENSG00000212694.8|OTTHUMG00000128905.2|OTTHUMT00000402175.1|LINC01089-210|LINC01089|1059|	TTGTGAGCAGTTGTTACTCTTTTAGTTTTTAAAAAACCTTTTACATTGTAAGTACCCAATCCATTCTGTCCTGACGCAGTACAGTTTTGATGTTAATGTTGCTGAGATGTCCTTAATTTTCCGAACCTTCATCTGCATGTATGTCTTTGTCTCTCTTGTCTAATATAAGCCAGTTAAGATGCTTGAGACGATCTTGCTTTATAAAGCTAAGGTTCTAGCTTTATGCTTTTGAAAATGTTTACAGCACTAAATGCTAGTCAGCTTTCTTCCCCGTAGCTTGTACACTTTCTTTGAAAATCGATCTATTTGAAGAAAAACAGCCCTGTTTTTCTCGTCTTTGGTGTTGGGGGTTGGGGGGAGCTGGTGGGTGAGGGAAAGGAAGACCTTTTCTTTGTGTAG…	0.47895	0.00365268
XR_590684.2	LOC102556093	Downregulated in obese HFpEF	8423	chr12	40768688	40777111	+	TCCCCAGGCACTCTCCCGGCGGCGGCAGCTGCGCCGCCAAAGCCCCGGGCCCCAGCGGCCCCCCACCCCTCACTCGCGCGCTCCCACACTGCCTCCCCCCCCTCCCCGGGGGGAAGGCCTTTTAATTTATTTATTCTGCTGGGACTGAGGTGGGGGGCTCGGCTGGCGGGGGAGAGGGGGGTCTCCACGGCTTCTACCTCCCCCGCGGCTGGGGCTACCCTTCGAGCTACGGAACACTCCACGGTGTGCGCCCCCAGGGCCTCCCAAACTGTTTCTAAACTGCCCAGACCGGAGGTGGACGCGTGGAGGCTCGGCGAAAGGGCTGGGTTTCGAGTGGGGTGATTGTGTGTGTTCGACTACTAGGAGCCTGGGGAGGGAGGCAGACGTCGACCCCAAACG…	chr12	121788301	121814868	-	26567	ENST00000542933.5	LINC01089	LINC01089-209	ENST00000542933.5|ENSG00000212694.8|OTTHUMG00000128905.2|OTTHUMT00000402172.1|LINC01089-209|LINC01089|1220|	GCCATTTTTCTGCAATGGAATTAAATGGCCAAAGCAGTAAACAGTCCTCAGCGAAGCCGCCTTTTTGCCTACCCAACCCTGGAAAGTTTGCAGAAGTGGAAGGAGCAGAACGTGAGGGTGTAACTTACAAAAAGGTTCTGGGCCGGAGAAGGGGCGACGTTCGGGCACCCCCCGAATGGACAATCTTTCCTTCTGTCAACGGCAGGGGCAGGCCTAGTTTGACTCTGACAGTCCTCCCACTAAGGAATTCCTGGTGACTGGAAGGGGGAGTGACTCAGGCCCTCAACCTCTAGCAGGTAAGGGAGCTACCTCCTGGGTGGGCATGCCCAGTTCCTCAGTGGGCCCAGCGCGGCCCAGCCTCCGAGGAAGCTCTGAGCAGCTGGCTTGGCTCCGAGGTAT…	0.478142	0.0037007
XR_590684.2	LOC102556093	Downregulated in obese HFpEF	8423	chr12	40768688	40777111	+	TCCCCAGGCACTCTCCCGGCGGCGGCAGCTGCGCCGCCAAAGCCCCGGGCCCCAGCGGCCCCCCACCCCTCACTCGCGCGCTCCCACACTGCCTCCCCCCCCTCCCCGGGGGGAAGGCCTTTTAATTTATTTATTCTGCTGGGACTGAGGTGGGGGGCTCGGCTGGCGGGGGAGAGGGGGGTCTCCACGGCTTCTACCTCCCCCGCGGCTGGGGCTACCCTTCGAGCTACGGAACACTCCACGGTGTGCGCCCCCAGGGCCTCCCAAACTGTTTCTAAACTGCCCAGACCGGAGGTGGACGCGTGGAGGCTCGGCGAAAGGGCTGGGTTTCGAGTGGGGTGATTGTGTGTGTTCGACTACTAGGAGCCTGGGGAGGGAGGCAGACGTCGACCCCAAACG…	chr12	121788301	121814868	-	26567	ENST00000538335.1	LINC01089	LINC01089-207	ENST00000538335.1|ENSG00000212694.8|OTTHUMG00000128905.2|OTTHUMT00000402181.1|LINC01089-207|LINC01089|630|	CCGGCGGCGGCAGCTGCGCCGCCAAAGCCCCGGGCCCCAGCGGCCCCCCACCCCTCACTCGCGCGCTCCCACACTGCCTCCCCCTCCCCGGGGGAAGGCCTTTTAATTTATTTATTTTTCTGGGACTGGGGTGGGGGTCTTGGCTGGCGGGGGAGGGGGTCTCCCCGGGCTCTACCTCCCGCGGCCGGGACTACCCTCAGAGCCGCGACCGCCGCGGCGTGCGTCCCGGGCCTGCAAAACTGTTTCCAAACTGCCCGGGCCGGAGGCGGGCGCGCGGGGCCCGGGGAGATGGCTGGGGTCTGGGGGGCCGAGGGTGTGTGTGGACGCTGGGAGCCGCGGGGGGAGGCCGGCGTCGACTCAGAGGAGTTGCAATCGAGGTCCGGGAGTGGCGGCGGCCAA…	0.474608	0.00391754
XR_590684.2	LOC102556093	Downregulated in obese HFpEF	8423	chr12	40768688	40777111	+	TCCCCAGGCACTCTCCCGGCGGCGGCAGCTGCGCCGCCAAAGCCCCGGGCCCCAGCGGCCCCCCACCCCTCACTCGCGCGCTCCCACACTGCCTCCCCCCCCTCCCCGGGGGGAAGGCCTTTTAATTTATTTATTCTGCTGGGACTGAGGTGGGGGGCTCGGCTGGCGGGGGAGAGGGGGGTCTCCACGGCTTCTACCTCCCCCGCGGCTGGGGCTACCCTTCGAGCTACGGAACACTCCACGGTGTGCGCCCCCAGGGCCTCCCAAACTGTTTCTAAACTGCCCAGACCGGAGGTGGACGCGTGGAGGCTCGGCGAAAGGGCTGGGTTTCGAGTGGGGTGATTGTGTGTGTTCGACTACTAGGAGCCTGGGGAGGGAGGCAGACGTCGACCCCAAACG…	chr12	121788301	121814868	-	26567	ENST00000543334.5	LINC01089	LINC01089-211	ENST00000543334.5|ENSG00000212694.8|OTTHUMG00000128905.2|OTTHUMT00000402177.1|LINC01089-211|LINC01089|1282|	TTTGTTCTATGGGTGGGTGGGGGGAGCTTGGAGCTGTCTTAATCTGTATTCTCTTGACTGAACAATAAATTTTTAAATATATCTAGTTTCCTCTATTAAACACTTAAACCTGGCCATCTTATTAACTCCTTCTCTCTTTTTAACAAGGTAATGTTTTAAATGTATATAGCTTTAGGACTAGCGAAATGGCAGCAACAAAAAATTGTGAGCAGTTGTTACTCTTTTAGTTTTTAAAAAACCTTTTACATTGTAAGTACCCAATCCATTCTGTCCTGACGCAGTACAGTTTTGATGTTAATGTTGCTGAGATGTCCTTAATTTTCCGAACCTTCATCTGCATGTATGTCTTTGTCTCTCTTGTCTAATATAAGCCAGTTAAGATGCTTGAGACGATCTTGC…	0.419881	0.00909259
XR_590684.2	LOC102556093	Downregulated in obese HFpEF	8423	chr12	40768688	40777111	+	TCCCCAGGCACTCTCCCGGCGGCGGCAGCTGCGCCGCCAAAGCCCCGGGCCCCAGCGGCCCCCCACCCCTCACTCGCGCGCTCCCACACTGCCTCCCCCCCCTCCCCGGGGGGAAGGCCTTTTAATTTATTTATTCTGCTGGGACTGAGGTGGGGGGCTCGGCTGGCGGGGGAGAGGGGGGTCTCCACGGCTTCTACCTCCCCCGCGGCTGGGGCTACCCTTCGAGCTACGGAACACTCCACGGTGTGCGCCCCCAGGGCCTCCCAAACTGTTTCTAAACTGCCCAGACCGGAGGTGGACGCGTGGAGGCTCGGCGAAAGGGCTGGGTTTCGAGTGGGGTGATTGTGTGTGTTCGACTACTAGGAGCCTGGGGAGGGAGGCAGACGTCGACCCCAAACG…	chr12	121788301	121814868	-	26567	ENST00000535614.5	LINC01089	LINC01089-203	ENST00000535614.5|ENSG00000212694.8|OTTHUMG00000128905.2|OTTHUMT00000402178.1|LINC01089-203|LINC01089|480|	AGCGGGCAGTGGGCGGGGGGTTGGGACACGAAGGGCTCTTCGGACCCCTGTGCCTCTTCTGCCCCAAGGGCGAGAAGACGGGCTTCGCAGCGACCCTCGGGGGTCCATGGAGCCGCCTGCCTTCGCCCCCTCGCTCTTCCCAGGTTCTGGGCCGGAGAAGGGGCGACGTTCGGGCACCCCCCGAATGGACAATCTTTCCTTCTGTCAACGGCAGGGGCAGGCCTAGTTTGACTCTGACAGTCCTCCCACTAAGCTTCTGTTGTCAGGCATTTGGGGCGTGTAAGTCTCTGCCGAATATAGCAGCATACGAGAGGATCCACTTGCAAGTATTTCCCAGTTGTGTGTTCTTCGGCGGGGGGAGGGCCCTGGGTGCCGCCTACTTCTGAAAGACACAGGTCA…	0.378528	0.0163465
XR_590684.2	LOC102556093	Downregulated in obese HFpEF	8423	chr12	40768688	40777111	+	TCCCCAGGCACTCTCCCGGCGGCGGCAGCTGCGCCGCCAAAGCCCCGGGCCCCAGCGGCCCCCCACCCCTCACTCGCGCGCTCCCACACTGCCTCCCCCCCCTCCCCGGGGGGAAGGCCTTTTAATTTATTTATTCTGCTGGGACTGAGGTGGGGGGCTCGGCTGGCGGGGGAGAGGGGGGTCTCCACGGCTTCTACCTCCCCCGCGGCTGGGGCTACCCTTCGAGCTACGGAACACTCCACGGTGTGCGCCCCCAGGGCCTCCCAAACTGTTTCTAAACTGCCCAGACCGGAGGTGGACGCGTGGAGGCTCGGCGAAAGGGCTGGGTTTCGAGTGGGGTGATTGTGTGTGTTCGACTACTAGGAGCCTGGGGAGGGAGGCAGACGTCGACCCCAAACG…	chr12	121788301	121814868	-	26567	ENST00000428029.6	LINC01089	LINC01089-201	ENST00000428029.6|ENSG00000212694.8|OTTHUMG00000128905.2|OTTHUMT00000250875.2|LINC01089-201|LINC01089|1024|	GGAGAGGCCAACAGATGAGGGAAGCCATTTTTCTGCAATGGAATTAAATGGCCAAGCCCAAGGACTCACAGTTGGAAGACTGGAGAAGACTTTTTAAAAAGATCTGGATTTTTCCTTATGACTTGGAATCCATCTTTGTCTTGTATAACTAGGTCATAGCACACCATTCATGTCAGCAGTTAACAGTTTTGAATTCCAAAAAAACCTAAAGCAGTAAACAGTCCTCAGCGAAGCCGCCTTTTTGCCTACCCAACCCTGGAAAGTTTGCAGAAGTGGAAGGAGCAGAACGTGAGGGTGTAACTTACAAAAAGGTTCTGGGCCGGAGAAGGGGCGACGTTCGGGCACCCCCCGAATGGACAATCTTTCCTTCTGTCAACGGCAGGGGCAGGCCTAGTTTGA…	0.355317	0.0222971
XR_591291.2	LOC102548639	Downregulated in both obese HFpEF and lean controls	6070	chr2	238588112	238594182	+	AGAAAAGAAAAAAAAATAGTATAAATACTGCAAAAATTCAGATCCACACAGATGAGAACCACAGAACAATTGGTGTGTGTGTGCGTGTGTTGCATTATGCTAATGACAATAATAGAGGTAGTAATGATATATAGTGATGATATATACTTTATAACATGTATTAAGATGACAGATGAAATGAGACTGTTCCACTCATATTTTGTTTTCATGTCTTTAAGGGCGAGATTTTTGATCCTAGAAAGACCAGAACATGAGTGCCTAAGGAGAATATGATGCTTGAGAGGAAATGGGACCTCTGACAGTGACCCTGGTTTCAGTCTCTGGTGGGCTTCAATTCTGAGGGAAGAAAAACTAATAAACATGACTATAAAAAATGATGCAACCTTGGGTAAAGTGAAA…	chr1	99641815	99665146	-	23331	ENST00000775739.1	ENSG00000301039	ENST00000775739	ENST00000775739.1|ENSG00000301039.1|-|-|ENST00000775739|ENSG00000301039|1489|	GGATTGTGAGTGGGTCTCCCTAGTTCAAATTCATCAGTTGGCTCCATTGCTACTCAGTGCTAACAGGAAATTGTACTGATTTAGCTGCAGCTTTACAAACATCTGAGAAGAAAACGTTCCATTATCAGCTGGAGAGCACTGAACCTGGCTTGCTTTGAGATCTAAGTCTACCCTTTACTGACTCTGTGGCCTTAATTAAGTCACTTTCTTTCTCTGCGCCTATTTCCTCATCTGTGAAATGGAGGTGTTGGCACTTTCTTTCTAGGATTGTTGTTTTCGATGACTTAATCAGTTGCCTGACTGTACTGATCTCACAAAATAAGCAGGAAAGGATGTTGAGAAATGAAGTGAACGCCTGTGACCAAATCATCAAAGAACTAGAAGAGGGAAACTGACACA…	0.425411	0.00837935
XR_591291.2	LOC102548639	Downregulated in both obese HFpEF and lean controls	6070	chr2	238588112	238594182	+	AGAAAAGAAAAAAAAATAGTATAAATACTGCAAAAATTCAGATCCACACAGATGAGAACCACAGAACAATTGGTGTGTGTGTGCGTGTGTTGCATTATGCTAATGACAATAATAGAGGTAGTAATGATATATAGTGATGATATATACTTTATAACATGTATTAAGATGACAGATGAAATGAGACTGTTCCACTCATATTTTGTTTTCATGTCTTTAAGGGCGAGATTTTTGATCCTAGAAAGACCAGAACATGAGTGCCTAAGGAGAATATGATGCTTGAGAGGAAATGGGACCTCTGACAGTGACCCTGGTTTCAGTCTCTGGTGGGCTTCAATTCTGAGGGAAGAAAAACTAATAAACATGACTATAAAAAATGATGCAACCTTGGGTAAAGTGAAA…	chr1	99641815	99665146	-	23331	ENST00000775735.1	ENSG00000301039	ENST00000775735	ENST00000775735.1|ENSG00000301039.1|-|-|ENST00000775735|ENSG00000301039|1498|	AAGTGACCATCAACTACTGTTGTGGCCAGGACATGGCAAGTTAACTGAAGATATACTTATCCATGATTCTGGCAAGGAAACTGAGGCTCAAAGAAATGAAAGAACATGGCCAAGCCTGTGTACTATGTCAGCAGAAGAGGGATTTGAATGCCAGAGGCAACGCTATTTCAGTTCATCTTACAACGCCTTAGAAGTAGAAGGAAAGAAAGGTTCATGGGCAAAGTCTGGCCCTGCTATGGACTCCACGCAGCTTTACAAACATCTGAGAAGAAAACGTTCCATTATCAGTTGCCTGACTGTACTGATCTCACAAAATAAGCAGGAAAGGATGTTGAGAAATGAAGTGAACGCCTGTGACCAAATCATCAAAGAACTAGAAGAGGGAAACTCCAGGACACA…	0.297241	0.045695
XR_592571.4	LOC103692393	Downregulated in both obese HFpEF and lean controls	4775	chr5	104876195	104880970	-	ATGGAGGGAAGGAGGACAGGATATTGGAAGCAAGTGCTTTTATTAGTAATTAGTCCCCATTCCTGTATGCGCTCTCCAGGAAATCAATGCCAAGCTCAGAAGGAAGCAGAAGGGACCCCTTTGAAGGGCGAGACAGAGAAGACCTAAAGCAGAAGCTGGATCTAAAGTCAGACCATGCACAAACCTGGCCCTCATCTTCCTCGGATTTTAATCAGGTCTTCCTGTTTCTGGGTCACCTTTGGAAAGAAGTCTCTTATCTTCCATTGAGCTGCCTCTGATGAAGGTCGCTGACAGCAGGATGGCTGGGAAAACATCGGACAGCTCCATCAAATGGCAGCTCTGCTATGACATGTCAGCCAGGACCTGGTGGATGAGTCGGTGTCCCTTGAGAAGTCCATT…	chr9	14518904	14539291	-	20387	ENST00000842223.1	ENSG00000309593	ENST00000842223	ENST00000842223.1|ENSG00000309593.1|-|-|ENST00000842223|ENSG00000309593|2184|	AGAAGAATCGCCAGCCATGAGGGGATAAGCTGGTCGGTGAAGGGCAGGTTCTTTTGCCGCCAGCCCAGAGTCAGGCTACCTTAAGCGCCTGTCCTGTCTGAGACTGTGGCTGACATGTTTCCCCAGGTGAATATAAAAATACCCAAAGGACAGAGCCCTTCGGCAGCGGTTGCTTTTCTTCTTTGAAGTTCACAGGCTGAAACAAGTTGCCTCTTCTGCCTCACACACAGAGAAAACTCCGGTGTCTTATCTTCCATTGAGCTGCATCTGATGAAGGTTGCTGACAGCATAATGGCTGGGAAAACGTCGGACAGCTCCATAAAATGGCAGCTATGTTATGACATGTCAGCCAGGACCTGGTGGATGGCGTCTCGTGAAAGCTCAACGTTCAGGGAAGCT…	0.633055	0.000225446

## Sheet: Summary_stats
	Total distinct rat lncRNAs	Successful liftover	Liftover rat lncRNAs had hg38 lncRNAs	Rat lncRNAs with human lncRNAs with seekr p<0.05
ZL_UP	25	19	10	1
ZL_DN	18	15	11	4
ZL	43	34	21	5
ZO_UP	49	41	11	1
ZO_DN	46	38	23	8
ZO	95	79	34	9
ALL_UP	74	60	21	2
ALL_DN	64	53	34	12
ALL	138	113	55	14
